# Supplementary material for: Metabolomic characterization of sunflower leaf allows discriminating genotype groups or stress levels with a minimal set of metabolic markers
Source: Metabolomics. 2019 Mar 30;15(4):56. doi: 10.1007/s11306-019-1515-4 (PMC6441456; doi:10.1007/s11306-019-1515-4)
Supplement: Supplementary file 2 — Supplementary material 2 (XLSX 551 kb) [file 11306_2019_1515_MOESM2_ESM.xlsx]

## Sheet: Online resource 2
Article : Metabolomic characterization of sunflower leaf allows discriminating genotype groups or stress levels with a minimal set of metabolic markers
Authors : Olivier Fernandez, Maria Urrutia, Thierry Berton, Stéphane Bernillon, Catherine Deborde, Daniel Jacob, Mickaël Maucourt, Pierre Maury, Harold Duruflé, Yves Gibon, Nicolas B. Langlade, Annick Moing
Journal : Metabolomics
Online Resource 2 : Intensity of 1048 metabolic variables measured on leaf sunflower samples before variable curation process
Variables are grouped according to the analytical method used to measure them and then alphabetically ordered
All data were adjusted to the extrated samples dry weight
Samples_code	Line status	Water treatment	Alanine	Asparagine	Gamma_Aminobutyric_acid	Glutamate	Glycine	Isoleucine	Leucine	Lysine	Phenyalanine	Proline	Serine	Threonine	Valine	Chlorophyll_a	Chlorophyll_b	Fructose	Glucose	Glucose-6P	Malate	Proteins	Starch	Sucrose	Caffeoylquinic_acid_3_0	Heliannuol	M127T638	M127T752	M127T841	M163T550	M163T653	M163T806	M164T550	M164T617	M166T190	M169T487	M177T702	M181T590	M181T750	M188T396	M189T841	M191T993	M195T879	M203T1362	M205T1083	M205T1425	M205T1494	M205T841	M206T396
Analytical technique			UPLC-fluo	UPLC-fluo	UPLC-fluo	UPLC-fluo	UPLC-fluo	UPLC-fluo	UPLC-fluo	UPLC-fluo	UPLC-fluo	UPLC-fluo	UPLC-fluo	UPLC-fluo	UPLC-fluo	Spectrophotometry	Spectrophotometry	Spectrophotometry	Spectrophotometry	Spectrophotometry	Spectrophotometry	Spectrophotometry	Spectrophotometry	Spectrophotometry	LC-QTOF-MS	LC-QTOF-MS	LC-QTOF-MS	LC-QTOF-MS	LC-QTOF-MS	LC-QTOF-MS	LC-QTOF-MS	LC-QTOF-MS	LC-QTOF-MS	LC-QTOF-MS	LC-QTOF-MS	LC-QTOF-MS	LC-QTOF-MS	LC-QTOF-MS	LC-QTOF-MS	LC-QTOF-MS	LC-QTOF-MS	LC-QTOF-MS	LC-QTOF-MS	LC-QTOF-MS	LC-QTOF-MS	LC-QTOF-MS	LC-QTOF-MS	LC-QTOF-MS	LC-QTOF-MS
Quantification units			AU	AU	AU	AU	AU	AU	AU	AU	AU	AU	AU	AU	AU	mg.g-1DW	mg.g-1DW	mg.g-1DW	mg.g-1DW	mg.g-1DW	mg.g-1DW	mg.g-1DW	mg.g-1DW	mg.g-1DW	AU	AU	AU	AU	AU	AU	AU	AU	AU	AU	AU	AU	AU	AU	AU	AU	AU	AU	AU	AU	AU	AU	AU	AU	AU
SF009_rep3_DS	B	DS	20485.4	51243.9	4647.53	82007.6	4886.41	33821.9	8850.41	3548.28	4772.34	27723.3	44727.6	13886.5	25781.2	6.44646	1.021	5.12986	51.6624	0.34401	13.157	150.193	73.5628	25.2306	23431.2	294.342	949.961	260.981	733.802	9271.37	7412.26	6634.63	704.372	2002.92	3920.12	529.5	2469.23	574.242	2358.02	8008.17	935.885	876.81	1826.63	885.094	264.23	226.78	1117.32	5745.39	2151.82
SF009_rep1_WW	B	WW	18519.6	17740.8	2522.67	37832.4	2488.8	2434.27	411.036	100.341	541.282	716.1	9612.81	6887.24	1292.36	7.18655	0.955757	1.28771	19.901	0.513608	16.4635	241.634	119.665	25.8007	26409.7	519.71	504.924	413.327	413.824	6231.58	7656.61	6615.68	501.971	2366.43	2087.66	230.004	2319.56	239.742	2744.11	538.308	608.38	1680.56	1119.76	373.928	398.343	280.236	864.942	3217.99	238.504
SF009_rep2_WW	B	WW	4388.68	5076.61	975.465	11707.1	1045.7	502.25	322.702	104.047	233.14	336.303	3812.73	1173.17	856.387	8.33107	1.23532	6.52599	46.3135	0.425982	19.0325	202.827	190.7	28.2982	28777.7	2428.45	1820.35	1255.74	402.136	8723.95	8532.83	5755.19	846.182	2843.71	1416.02	760.099	1535.37	821.737	647.704	392.375	394.517	4733.45	471.754	572.528	239.963	290.839	542.217	2303.93	133.276
SF009_rep3_WW	B	WW	17020.7	13961.3	796.533	24455.5	2227.89	952.854	442.511	182.979	420.674	437.857	12816.3	3555.35	1384.77	8.3763	1.08625	3.39446	25.6186	0.518396	14.5831	245.115	154.371	21.2952	25622.2	42.3008	37.8869	41.1577	792.635	9365.85	7735.3	7290.05	812.345	1924.28	1559.46	345.282	3031.32	591.57	3902.21	541.471	1058.98	38341.1	431.472	450.837	548.031	358.566	1133.08	6522.67	180.923
SF092_rep1_DS	B	DS	19138.3	71535.5	10364.5	88041.1	6482.82	19035.6	11858.7	3448.33	6224.32	45769.2	51863.1	10805.7	16788.2	7.81566	1.03141	4.14646	17.8727	0.313658	13.8843	151.87	35.22	26.6228	22225.3	1597.81	624.831	1380.52	359.862	10241	7768.06	5526.95	921.244	1900.69	4275.65	764.504	2592.39	944.231	879.104	8806.9	462.74	2284.84	914.192	734.315	343.161	261.681	587.409	3173.96	2279.02
SF092_rep2_DS	B	DS	24858.9	73407.1	1708.75	62253.5	6748.82	23576.8	7403	1765.58	3078.32	53560.2	54141	12912.9	14164	8.73173	1.43032	3.33836	35.8027	0.358672	11.0164	198.761	25.7765	23.0731	18003.8	375.361	625.915	228.923	257.397	7678.18	6082.27	4559.86	691.512	1695.26	2376.69	658.338	2668.67	548.776	475.438	4403.7	282.956	366.327	855.432	570.32	84.6141	177.293	738.447	1437.44	1209.39
SF092_rep3_DS	B	DS	22166.7	51775.9	2024.38	67924.2	3739.51	33473.6	9205.52	2993.11	4215.63	34088	43609.7	9827.66	18883.3	7.67178	1.03888	4.48411	40.357	0.277018	11.5114	170.013	16.6702	21.2993	21547.7	237.662	856.209	211.423	192.113	8404.38	7553.87	5303.58	698.005	2005.65	3384.25	578.894	2767.88	616.245	365.926	3824.14	173.174	317.537	600.508	619.99	52.6046	354.864	973.089	712.631	1098.23
SF092_rep1_WW	B	WW	7496.8	4984.74	4577.91	11623.1	1175.98	998.541	421.53	103.613	335.32	404.708	3989.32	1633.52	1138.53	5.889	0.801121	4.21666	28.7289	0.311968	17.9983	180.825	126.634	33.9831	29685.8	2104.15	1051.48	1293.4	252.477	9347.27	10417.1	4894.56	839.728	3018.5	1766.25	635.44	2155.36	978.409	382.874	633.866	248.867	2817.92	450.726	965.027	174.203	350.466	1142.63	1407.47	180.819
SF092_rep2_WW	B	WW	9291.51	13301	1097.8	17704.8	940.043	2589.61	289.942	107.748	147.702	211.39	4643.28	2014.88	1035.82	8.53399	1.45682	3.73008	44.761	0.467581	14.9881	219.624	23.772	20.35	25459.7	1232.39	565.743	672.772	242.216	8553.87	8590.28	5116.87	796.051	2609.83	879.379	633.419	2526.11	694.401	506.399	300.573	249.845	1612.03	715.032	521.022	144.572	363.076	996.321	1170.21	117.818
SF092_rep3_WW	B	WW	8356.61	9885.46	917.393	15105.9	648.86	1623.74	191.705	71.6775	149.427	379.732	4006.49	1755.16	771.682	8.7548	1.01116	2.89437	35.6972	0.324777	18.0912	208.826	71.0635	28.0461	28760.3	1216.98	1409.79	603.826	232.989	9139.44	10112.7	5428.3	658.9	2911.81	820.486	627.445	2539.1	641.453	584.834	308.468	229.054	1620.06	698.451	834.702	134.845	553.779	1409.49	1060.93	85.5709
SF109_rep1_DS	B	DS	21065.2	93378.3	5587.25	107695	8011.98	35779.5	11381	4590.76	8256.24	8743.55	44353.9	12360.1	30415.5	5.9109	0.820915	0.809696	19.7926	0.394717	16.2675	180.584	74.9769	19.2301	17175.8	204.545	833.295	165.179	963.246	6797.29	5395.79	5871.75	583.088	1537.66	5020.99	411.948	697.48	701.478	2494.09	7056.56	1239.4	59.8502	1233.09	267.227	323.381	857.427	476.059	7477.8	2148.54
SF109_rep2_DS	B	DS	45869	54833.6	43203.4	69594.4	9561.25	22581.9	10338	1985.72	5208.63	17409.1	30568.7	11344.3	20209	7.1816	0.911222	3.81991	44.5656	0.262206	21.7918	154.296	96.3759	49.9978	25288.1	1720.31	1328.1	1407.77	972.209	7705.69	8794.73	4642.89	695.127	2222.46	3704.18	538.849	1264.14	793.969	1172.29	5115.56	1053.5	69.056	776.646	278.748	646.729	772.254	303.981	6425.4	1372.88
SF109_rep3_DS	B	DS	29223.4	47319.1	3560.19	72922.9	8189.65	13115.8	3036.96	776.994	1206.13	29498.9	18021.2	10083.2	9435.23	6.80477	0.953997	3.23532	48.8892	0.339907	19.2593	167.643	89.1836	33.6721	19495.9	2830.97	2568.5	1968.15	601.362	7579.38	5962.47	4467.13	712.735	1825.01	1436.55	469.646	1629.14	851.529	654.42	853.253	950.355	112.024	785.914	283.187	471.832	1117.52	633.15	5407.56	325.296
SF109_rep1_WW	B	WW	7072.93	13090.7	905.66	19749.1	855.495	765.953	241.013	107.895	128.777	166.872	3550.39	1685.44	995.22	7.08128	1.08044	0.402792	42.2931	0.236158	24.9516	196.735	34.0961	22.4805	30782.6	4336.15	990.98	2180.44	515.257	6347.24	10045.3	5349.66	640.092	2852.43	695.715	360.107	1200.67	847.473	1226.07	445.953	816.382	85.8192	679.281	316.334	404.898	994.593	430.97	4467.58	142.038
SF109_rep2_WW	B	WW	7389.57	6651.76	5040.35	12416.6	1554.25	722.079	364.083	124.696	252.668	455.472	3781.2	1527.98	1195.74	6.20777	0.779238	2.64382	45.1854	0.0945777	23.1782	166.601	164.614	33.8838	33908.5	6350.69	2722.98	4113.55	708.044	7759.05	11547.3	5357.28	759.618	3271.03	1328.52	411.626	1962.25	869.621	947.295	494.058	787.473	101.469	649.065	505.355	446.194	1358.18	1025.47	4865.22	239.95
SF109_rep3_WW	B	WW	7152.74	9792.5	3443.09	18405.3	1457.72	955.587	358.373	114.238	298.241	449.134	4869.46	2494.97	1152.2	7.66447	0.99366	4.28476	55.7019	0.433514	20.0863	192.437	140.268	31.4444	26426.8	11957.6	3167.88	7817.48	755.238	7231.03	7790.9	5241.19	731.539	2744.41	1879.52	513.345	2008.37	1175.16	772.796	593.028	734.679	146.9	650.881	565.928	736.279	1339.64	552.29	4833.53	295.706
SF193_rep1_DS	B	DS	28288.6	44536	2971.18	74195.7	8699.52	18958.3	8364.7	4541.27	4848.29	34091.6	111548	14973.3	20220.8	7.81257	1.19818	4.50511	42.6567	0.389249	18.1378	143.836	28.1416	45.6693	19937.1	1500.85	976.838	692.665	682.698	7744.47	6280.28	5770.75	686.32	1831.71	3689.75	458.126	1405.07	891.376	1725.34	3846.36	737.609	110.421	1225.58	387.152	44.3186	284.874	613.073	4720.56	1102.31
SF193_rep2_DS	B	DS	20138.1	45319	2935.01	56095.4	4187.42	7691.47	1956.61	862.225	1071.7	1459.3	65011.5	7218.92	4136.53	8.05507	1.21473	8.51288	52.6401	0.612818	18.1772	181.055	197.323	18.0496	22252.7	1850.1	588.421	597.752	656.22	7863.36	7164.19	6201.75	738.164	2072.43	1307.31	356.888	1744.81	637.763	1622.96	439.953	676.879	106.722	1425.14	436.38	57.7011	302.271	548.115	4515.6	223.212
SF193_rep3_DS	B	DS	28401.6	62150.8	2970.01	73461.1	2979.11	13987.5	4487.49	1875.83	1405.04	10760.7	66462.8	8978.41	9335.21	8.47516	1.16472	6.36817	55.1005	0.488541	13.3084	191.888	166.261	28.7468	23707.7	890.184	746.174	584.4	538.047	11050.8	8119.11	6606.27	925.298	2060.43	1934.29	644.996	1843.19	1037.08	2264.82	1510.53	933.992	111.585	1414.03	403.885	37.5177	306.182	681.095	5287.17	507.078
SF193_rep1_WW	B	WW	10194.9	7176.98	671.862	13076.6	1629.91	1612.47	219.525	49.8333	166.185	347.093	23324.9	2556.51	750.533	7.94741	1.26659	8.42359	51.3438	0.570421	14.506	166.398	219.371	28.4273	21652.4	2347.9	443.366	1018.29	556.295	7332.15	6526.87	5953.48	706.384	2110.68	1308.35	395.98	1596.86	594.257	1630.51	440.266	696.862	187.88	1404.67	423.626	41.4894	257.791	546.471	4426.38	153.503
SF193_rep2_WW	B	WW	4979.95	5076.58	370.64	8092.64	468.45	994.184	124.412	NA	NA	60.6552	8007.39	994.599	439.373	5.70127	1.07851	3.60654	46.9422	0.580266	17.6354	234.795	286.068	22.9499	27003.4	1983.06	597.415	951.024	630.291	8141.22	7929.82	6624.32	732.977	2406.24	1042.68	372.446	1557.89	516.064	1497.52	381.642	601.259	192.494	1055.02	575.758	43.9031	335.675	712.458	4222.81	137.597
SF193_rep3_WW	B	WW	5981.73	5015.62	743.961	8041.56	NA	1029.34	783.489	474.668	337.836	457.534	9137.12	1905.08	1105.08	6.22905	0.80147	6.30124	43.8753	0.536665	12.5034	197.685	263.056	30.5957	25582.2	3908.73	959.426	1766.29	623.797	8586.79	7867.65	6387.37	715.091	2354.16	967.704	481.117	1863.52	663.181	1523.68	345.953	665.558	308.586	974.635	439.009	54.7519	405.711	777.32	4039.07	109.183
SF279_rep1_DS	R	DS	30679.4	68067.6	31416.3	94816.6	17746	19339.7	9063.79	3038.93	4177.45	23198.6	68002.2	14420.1	18112.3	7.64987	1.16122	11.8787	49.8906	0.374398	17.5012	164.785	27.0682	31.5218	22061.3	4637.81	2354.42	2886.87	355.179	7528.67	6854.91	4309.09	657.858	2053.52	3736.58	763.15	861.094	1348.14	2095.14	4190.86	484.577	416.482	1278.35	1562.92	95.7294	560.179	1348.92	3148.67	1176.52
SF279_rep2_DS	R	DS	35635.1	73860.9	13002	73182.2	2778.28	11420.9	2551.04	1289.27	1492.73	20114.4	43244.1	8882.82	7833.17	8.07412	1.07643	2.79618	42.3937	0.39574	15.1015	179.845	14.3298	22.536	30275.6	2242.3	2534.49	1161.47	558.102	9334.22	10352.4	6190.19	924.215	2910.51	1783.73	596.066	1384.76	1094.11	1902.23	1048.99	592.336	343.779	1558.11	1422.51	145.562	964.606	1956.07	3837.58	368.411
SF279_rep3_DS	R	DS	25967	30313.3	6984.68	60067.4	NA	29374.1	23376.6	2688.62	7646.43	82114	39401.3	8653.61	37648	7.45222	0.913175	6.54338	36.714	0.320269	16.2592	137.086	7.41201	15.3575	28405.2	2475.12	3459.41	1688.93	525.117	8748.2	9572.88	5705.3	466.102	2417.71	10133.1	617.921	1037.5	1508.54	1775.18	18355.5	573.125	294.898	1238.59	1542.41	59.476	781.001	1677.27	3333.97	4786.52
SF279_rep1_WW	R	WW	6322.77	6792.1	3314.99	15798.5	1824.17	942.971	250.136	70.073	330.736	304.304	7194.3	1621.13	1011.51	8.38916	0.94597	4.10201	41.0201	0.354067	19.0184	104.857	3.73828	20.6834	29218.4	9761.22	2684.16	5484.36	390.032	8304.9	9991.07	5536.95	692.116	2883.45	1572.83	613.753	1157.88	1132.75	1584.19	317.453	328.431	934.636	834.617	967.937	63.0087	757.342	1809.58	2539.83	113.28
SF279_rep2_WW	R	WW	11377.3	13979.7	2044.4	20716.2	1049.61	2221.46	259.816	121.941	215.156	397.304	8089.46	2384.43	1091.92	8.21354	0.910083	1.15088	21.9215	0.443585	17.6169	222.209	12.1364	19.4716	29372.2	4192.2	2340.43	2183.21	406.227	7745.45	9917.56	6054.59	808.465	2642.22	1357.28	457.1	1404.41	562.623	1529.04	356.922	373.868	464.547	1125.62	977.693	179.537	1071.56	2033.36	2740.2	129.441
SF279_rep3_WW	R	WW	6720.19	4740.47	3701.71	13508.4	NA	634.171	181.891	322.767	161.031	233.524	3994.77	1766.46	840.521	8.94086	1.12524	4.04879	35.8323	0.265203	16.5332	198.878	68.6169	27.2994	28796.3	7759.67	3433.68	5183.44	458.424	9083.48	9814.94	5961.68	817.104	2823.55	2168.21	762.367	1065.93	1314.12	1794.4	370.943	474.925	1025.24	1462.64	2097.83	76.2716	684.238	1509.47	2770.79	142.336
SF317_rep1_DS	R	DS	17480.2	21547	2716.46	27928.7	NA	14558.5	4118.07	2384.16	2153.09	14498.5	13791.1	5597.56	8803.07	5.73011	0.864705	4.38747	46.1363	0.396898	13.3282	167.055	18.2913	30.8522	25902.8	276.264	1702.32	230.158	402.041	10153.5	8671.62	6564.08	901.128	2431.95	4728.96	455.06	970.16	811.061	1230.07	6733.04	524.278	136.778	1008.8	838.321	2455.57	702.168	608.492	3533.63	1868.84
SF317_rep2_DS	R	DS	19996.7	53074.2	3251.71	54116.4	6026.04	13177.6	3937.27	3535.55	2338.56	11352.7	31332.3	8568.04	8845.89	7.15116	0.982766	7.4693	62.4983	0.541928	14.2919	147.377	19.9362	23.8939	23519.9	1341.89	2519.5	814.609	484.575	10095.7	8041.47	6070.29	1021.24	2333.03	2218.31	359	907.869	273.437	1409.75	2471.21	633.68	133.31	1488.32	449.69	2089.26	590.065	722.501	4017.78	758.393
SF317_rep3_DS	R	DS	20634.5	28187.7	12003.2	51395.7	7011.81	8089.43	4334.8	3115.85	2751.99	8760.61	24235.2	10031	8589.84	7.60744	1.17053	8.90885	60.7422	0.355333	18.9834	156.605	41.0693	24.8514	27403.6	2636.08	2664.85	1664.25	464.126	9991.98	10080.2	5717.57	1061.08	2639.83	3286.58	603.215	1329.67	799.718	883.508	1533.53	473.083	224.029	647.645	1395.73	1619.17	660.88	920.629	2877.65	523.334
SF317_rep1_WW	R	WW	8934.22	14521.1	1104.6	11779.4	1413.34	1286.01	252.217	118.349	252.157	526.874	5427.01	2694.64	662.957	6.53609	1.01807	0.881185	33.0444	0.633225	13.2778	200.458	27.2207	24.0671	24746.2	1639.21	1655.21	695.603	342.751	8495.71	7328.39	6575.83	759.746	2283.33	1186.39	265.161	1083.29	350.918	1308.43	401.639	367.396	197.857	957.584	789.033	2055.61	999.592	834.576	2647.83	130.914
SF317_rep2_WW	R	WW	7526.81	11526	1488.74	17944.5	2053.37	572.434	246.486	92.5437	386.517	272.226	5541.38	2473.45	873.92	8.98515	1.635	6.7904	28.0239	0.619635	18.7674	188.223	101.876	39.524	25242.1	6348.09	2052.78	3711.63	493.025	10975	8683.27	6244.55	1072.54	2448.89	1498.18	526.651	800.302	434.359	1073.18	287.956	456.365	524.962	961.743	491.927	1531.39	434.34	421.88	3398.01	116.594
SF317_rep3_WW	R	WW	7142.35	6774.7	3953.55	10371.4	1390.89	491.972	258.255	113.235	270.725	234.771	3848.57	1328.98	609.853	5.88229	0.901386	4.37186	45.2616	0.416307	19.978	165.184	81.8767	31.8576	30532.9	7197.09	2609	4209.4	481.922	10502.1	10358.6	6196.49	925.105	2739.38	1065.34	642.089	1362.53	403.496	853.45	286.717	466.459	443.601	1008.08	846.231	1514.46	804.584	728.013	2968.98	99.6389
SF326_rep1_DS	R	DS	33896.3	64558.7	18446	104115	10919.8	13401.6	7412.15	1516.96	3261.47	19463	50390.7	13217.7	12263	7.3814	1.04692	7.5311	46.6211	0.36284	17.4122	193.158	78.6988	34.8354	22279.1	4572.5	1759.46	2622.34	353.385	7973.25	7305.14	5635.08	790.054	2190.62	2503.92	764.785	3276.43	690.619	383.562	2458.02	412.399	58.6575	667.808	725.731	54.2486	214.336	598.834	2637.01	703.589
SF326_rep3_DS	R	DS	30855.9	72753.3	4140.28	103547	6619.69	24449.9	8961.05	3712.81	5223.45	12974.1	47265.5	13130.5	17595	7.40387	0.895937	2.66179	41.2148	0.405945	14.9507	188.436	25.2153	15.4167	31667.4	493.286	1402.38	268.701	490.387	10238.7	12652.4	6781.89	851.987	2851.51	4050.5	729.123	2923.44	687.787	1272.61	3905.3	479.525	76.5314	653.288	800.089	67.4562	712.186	1447.53	3065.4	958.644
SF326_rep1_WW	R	WW	9603.85	11464.5	3803.71	17082.3	2616.06	1778.51	276.736	86.9793	440.105	427.428	7784.55	3384.23	1107.66	6.39839	0.842096	5.22971	20.4355	0.312691	13.6855	190.489	305.575	53.5635	28849.7	3442.06	1945.48	1957.99	501.451	8632.36	9595.95	5942.78	865.396	2797.26	1668.68	795.849	3286.79	596.049	650.779	348.268	492.63	70.3086	553.544	911.618	55.8306	383.665	870.305	3290.56	128.347
SF326_rep2_WW	R	WW	7455.27	8461.63	3764.8	18057.1	1650.79	1608.42	267.43	74.0362	376.959	331.525	7581.41	2311.42	1078.66	7.10024	0.848916	4.22267	31.0018	0.287096	15.7503	208.858	228.162	46.9191	31688	8216.25	2893.41	5318.11	315.947	9762.39	12025.3	5811.81	926.328	3198.19	2379.36	589.125	3426.91	708.675	399.371	361.041	303.25	80.4677	461.71	1520.46	41.595	554.065	1423.22	1709.8	126.843
SF342_rep1_DS	R	DS	30076.8	35791.1	18562.7	66842	6759.02	22896.5	7470	1988.12	3006.21	36683.1	88251.2	10455.4	14730.5	7.13036	1.13006	6.22134	49.2136	0.691838	16.79	162.154	94.3223	47.2817	18837.7	32.0338	30.4282	28.6583	345.117	5934.83	5972.44	5365.55	475.583	1647.43	2221.45	651.218	2214.32	616.379	536.109	1288.18	374.856	29.5195	654.615	456.343	36.6023	266.701	406.356	2107.73	410.525
SF342_rep2_DS	R	DS	23642.4	40148.4	3536.94	49016.4	7442.3	46702.8	5205.07	657.408	2031.5	22985.6	56759.5	8856.76	14261.9	4.76613	0.783693	5.53639	48.6935	0.519688	13.4013	125.856	64.2245	46.385	26207.7	62.5478	34.1368	50.9237	363.953	7181.39	8489.2	6515.52	713.62	2654.2	1961.29	447.046	3366.99	791.673	455.113	579.522	375.892	52.0568	246.148	997.199	34.6141	316.558	1009.83	2100.32	258.308
SF342_rep3_DS	R	DS	20817.1	49526.8	2966.74	65197.4	4635.36	27144.6	5388.63	1687.38	2184.09	14086.8	69100.7	9069.38	11387.3	7.63399	1.31359	3.9919	59.4144	0.72328	16.1645	167.708	110.837	35.5414	26936.2	30.8085	40.5827	20.1537	395.33	7588.95	8904.08	7682.16	750.411	2423.59	2155	547.106	1918.1	664.243	754.599	838.938	354.052	54.0936	292.587	973.792	37.298	483.532	627.599	2404.23	400.826
SF342_rep1_WW	R	WW	10048	10050.7	6971.05	18618.1	2003.46	1502.52	321.731	79.3765	496.295	77.8708	9270.72	5457.96	1307.63	6.33923	0.801975	5.4133	27.0665	0.644541	16.1123	178.078	114.377	39.236	20344.7	32.1829	68.2484	42.7308	317.555	6256.64	6601.19	5916.37	471.026	1905.61	1894.06	597.393	1787.33	732.154	327.481	515.364	303.135	43.8652	525.099	334.176	33.3517	180.586	361.548	1620.39	159.434
[truncated: 1,001 more columns]
