# Supplementary material for: Metabolomic characterization of sunflower leaf allows discriminating genotype groups or stress levels with a minimal set of metabolic markers
Source: Metabolomics. 2019 Mar 30;15(4):56. doi: 10.1007/s11306-019-1515-4 (PMC6441456; doi:10.1007/s11306-019-1515-4)
Supplement: Supplementary file 4 — Supplementary material 4 (XLSX 89 kb) [file 11306_2019_1515_MOESM4_ESM.xlsx]

## Sheet: Sheet1
Article : Metabolomic characterization of sunflower leaf allows discriminating genotypes or stress levels with a minimal set of metabolic markers
Authors : Olivier Fernandez, Maria Urrutia, Thierry Berton, Stéphane Bernillon, Catherine Deborde, Daniel Jacob, Mickaël Maucourt, Pierre Maury, Harold Duruflé, Yves Gibon, Nicolas B. Langlade, Annick Moing
Journal : Metabolomics
Online Resource 4. 1H NMR and 13C NMR assignments of the major metabolites in polar extracts of sunflower leaves (D2O, apparent pH 6.0) and mean concentrations
METABOLITES
N°	Compound		Structure		1H δ(ppm)	Multiplicity*	Use	MSI	Quantified by NMR	Concentration ± SD (RLg/g MLW)
	(Molecular Formula)	KEGG ID				(J/Hz)
Amino acids
1	Leucine (Leu)	C16439		δ-CH3	0.97	d (5.3)	d	1	No
	C6H13NO2			δ´-CH3	0.96	d (5.3)	d
				γ-CH	1.72	m	d
				β-CH2	1.72	m	d
2	Isoleucine (Ile)	C16434		δ-CH3	0.94	t (7.4)	d	1	No
	C6H13NO2			γ´-CH3	1.01	d (7.1)	d
3	Valine (Val)	C16436		γ-CH3	1.05	d (7.1)	d	1	No
	C5H11NO2			γ´-CH3	0.99	d (7.1)	d
4	Alanine (Ala)	C01401		β-CH3	1.48	d (7.3)	d	1	No
	C3H7NO2
				COOH
5	Phenylalanine (Phe)	C02057		C2, 6H, ring	7.43	m	d	1	No
	C9H11NO2			C3, 5H, ring	7.38	m	d
				C4H, ring	7.33	dd	d
6	γ-Aminobutyrate (GABA)	C00334		γ-CH2	3.02	t	d	1	No
	C4H9NO2			β-CH2	1.91	m	d
				α-CH2	2.3	t (7.2)	d
7	Proline (Pro)	C16435		δ-CH2	3.37, 3.42	m	d	1	No
	C5H9NO2			γ-CH2	2.04	m	d
				β-CH2	2.36	m	d
				α-CH	4.14	dd (8.7, 6.3)	d
Organic acids
8	Succinic acid (Succ)	C00042		CH2	2.43	s	q	1	Yes	WW : 1.2 ± 0.6
	C4H6O4									DS : 0.8 ± 0.3
										ML : 1.2 ± 0.6
										RL : 0.7 ± 0.2
9	Formic acid (For)	C00058		CH	8.46	s	q	1	Yes	WW : 0.04 ± 0.01
	CH2O2									DS : 0.03 ± 0.01
										ML : 0.04 ± 0.01
										RL : 0.03 ± 0.01
10	Fumaric acid (Fum)	C00122		C2, 3H	6.52	s	q	1	Yes	WW : 3.6 ± 1.6
	C4H4O4									DS : 2.8 ± 1.2
										ML : 3.6 ± 1.5
										RL : 2.8 ± 1.2
11	Citric acid	C00158		C2, 4H2	2.57-2.72	dd	q	1	Yes	WW : 7.3 ± 3.8
	C6H8O7									DS : 5.6 ± 3.4
										ML : 7.1 ± 4.7
										RL : 5.8 ± 2
12	Malic acid	C00711		C3H2	2.42-2.69	dd	d	1	Yes	WW : 6.2 ± 2.5
	C4H6O5			C2H	4.31	dd (3.2;9.9)	q			DS : 6.1 ± 2.6
										ML : 6.9 ± 3.1
										RL : 5.3 ± 1.6
13	Chlorogenic acid	C00852		C5H -quinic	5.35	m	d	1	Yes	WW : 11.4 ± 2.9
	C16H18O9				4.26	dd	d			DS : 9 ± 2.2
					2.21	m	d			ML : 9.5 ± 3
					2.15	m	d			RL : 10.9 ± 2.5
				C-hydroxycinnamic	7.64	d (15.9)	d
					7.18	d	d
					7.1	d	d
					6.94	d (15.9)	d
Sugars
14	Glucose (Gluc)	C00031		α-C1H	5.24	d	q	1	Yes	WW : 38.4 ± 11.8
	C6H12O6			C2H	3.53	dd	d			DS : 49.1 ± 14.8
				C3H	3.71	t	d			ML : 43.5 ± 12.6
				C4H	3.42	t	d			RL : 44 ± 16.3
				C5H	3.86	m	d
				C6, 6'H			d
				b-C1H	4.65	d	q
15	Fructose (Fru)	C00095		C1H	3.68	d		1	Yes	WW : 7 ± 3.4
	C6H12O6			C3H	4.11	d (3.7)				DS : 8.1 ± 3.1
				C4H	4.01	m				ML : 6.9 ± 3
				C5H	4.06	m				RL : 8.3 ± 3.5
				C6, 6'H	3.81, 3.79	m
16	Sucrose (Suc)	C00089		Glc-C1H	5.42	d	q	1	No
	C12H22O11			Glc-C2H	3.57	dd
				Glc-C3H	3.77	t
				Frc-C2H	4.06	t	d
				Frc-C1H	4.22	d	d
					3.47	t	d
					3.69	s	d
					3.9	m	d
					3.83	m	d
17	Raffinose	C00492			5.43	d	q	1	Yes	WW : 0.22 ± 0.12
	C18H32O16				5	d	d			DS : 0.28 ± 0.22
					4.23	d	d			ML : 0.23 ± 0.11
										RL : 0.26 ± 0.24
Other compounds
18	Myo-Inositol(Ino)	C00137		C2H	4.07	t	d	1	Yes	WW : 8.2 ± 1.6
	C6H12O6			C1,3H	3.54	dd	d			DS : 16.7 ± 4
				C4,6H	3.63	t	q			ML : 12.5 ± 5.8
				C5H	3.29	t	d			RL : 12.4 ± 4.5
19	Trigoneline	C01004			9.12	s	q	1	Yes	WW : 0.1 ± 0.03
	C7H7NO2				8.83	d	d			DS : 0.11 ± 0.02
					8.07	t	d			ML : 0.1 ± 0.02
				N-CH3	4.43	s	d			RL : 0.12 ± 0.03
20	Glycine Betaine	C00719		C2H2	3.9	s	d	1	Yes	WW : 7 ± 2.1
	C5H11NO2			C3H3	3.27	s	q			DS : 11.1 ± 1.5
										ML : 9 ± 2.8
										RL : 9.1 ± 2.7
*s, singlet; d, doublet; dd, doublet of doublets; t, triplet; q, quartet; m, multiplet; c, complex; J, 1H-1H coupling constant. Chemical shifts are expressed as relative values to TSP resonance at 0 ppm
