# Supplementary material for: Metabolomic characterization of sunflower leaf allows discriminating genotype groups or stress levels with a minimal set of metabolic markers
Source: Metabolomics. 2019 Mar 30;15(4):56. doi: 10.1007/s11306-019-1515-4 (PMC6441456; doi:10.1007/s11306-019-1515-4)
Supplement: Supplementary file 6 — Supplementary material 6 (XLSX 76 kb) [file 11306_2019_1515_MOESM6_ESM.xlsx]

## Sheet: Informations
Article : Metabolomic characterization of sunflower leaf allows discriminating genotype groups or stress levels with a minimal set of metabolic markers
Authors : Olivier Fernandez, Maria Urrutia, Thierry Berton, Stéphane Bernillon, Catherine Deborde, Daniel Jacob, Mickaël Maucourt, Pierre Maury, Harold Duruflé, Yves Gibon, Nicolas B. Langlade, Annick Moing
Journal : Metabolomics
Online Resource 6 -Supplementary Table 1.
Table for results of two-way ANOVA of 1048 metabolic variables and VIP scores of PLS-DA models for water treatment or lines status
Supplementary Table S1a. Two Way ANOVA for Line status or Water treatment
Supplementary Table S1b. VIP scores of PLS-DA model for Water treament
Supplementary Table S1c. VIP scores of PLS-DA model for Line status

## Sheet: Table S1a
Supplementary Table S1a. Two Way ANOVA for Line status or Water treatment
Bold-written variable have an ANOVA p-value <0.05 (with FDR correction)
a,bputatively annoted flavonoids (see online resource 6)
Two_Way ANOVA F1 : Line_Status				Two_Way ANOVA F2: Water_treatment
Number	Variables_names	pValue		Number	Variables_names	pValue
1	M233T1356	0.000850782		1	Threonine	1.27e-12
2	M234T1356	0.00126476		2	Glutamate	9.52e-12
3	M711T1167	0.00126476		3	Asparagine	2.56e-11
4	M567T1141	0.00304534		4	Inositol	1.68e-10
5	M489T959	0.0033601		5	Alanine	6.26e-10
6	M522T637	0.00341282		6	Unk_3_3030	2.61e-09
7	M215T1356	0.00341282		7	Unk_4_0679	4.29e-09
8	M346T1167a	0.00341282		8	Isoleucine	8.67e-09
9	M521T637b	0.00427149		9	M238T644	1.78e-08
10	M304T1508	0.00548611		10	Serine	3.9e-08
11	M589T839	0.00593926		11	Valine	5.82e-08
12	M725T1508	0.00593926		12	Lysine	1.34e-07
13	M257T1508	0.00593926		13	Unk_3_6097	1.65e-07
14	M363T1508	0.00593926		14	Unk_3_6299	2.76e-07
15	M203T1362	0.00593926		15	Leucine	2.02e-06
16	M726T1508	0.00594511		16	glycinebet	3.12e-06
17	M303T1508	0.00594511		17	Phenylalanine	3.42e-06
18	M273T1750	0.00664324		18	Unk_3_5272	3.42e-06
19	M247T994	0.00664324		19	Unk_3_5447	4.16e-06
20	M289T723	0.00749681		20	Qui_chloro1	6.06e-06
21	Unk_6_8936	0.00859125		21	Proline	2.59e-05
22	M344T1167	0.00859125		22	Glycine_Betaine	5.24e-05
23	M341T637	0.00865539		23	Unk_3_9040	0.000108977
24	M248T994	0.00865539		24	Unk_3_3393	0.000114887
25	M593T980	0.00865539		25	Unk_4_2778	0.000125912
26	M274T1750	0.00865539		26	Unk_3_3451	0.000132825
27	M345T571	0.00865539		27	Unk_6_9573	0.000152678
28	M403T1067	0.00865539		28	Unk_5_3390	0.00024902
29	M551T687	0.00865539		29	Unk_3_3299	0.000279178
30	M299T1458	0.00883092		30	Unk_1_0114	0.00034494
31	M247T873	0.00939165		31	Unk_5_3273	0.000381474
32	M377T643	0.0111633		32	Unk_5_3496	0.00047709
33	M285T1067	0.0162786		33	M521T1317	0.000501032
34	M303T1699	0.0163514		34	Qui_chloro2	0.000720711
35	M257T1699	0.0163514		35	Unk_1_0233	0.000845792
36	M301T831	0.0199315		36	Unk_5_3602	0.00086554
37	M315T1098	0.0205089		37	Unk_2_2191	0.000873643
38	M301T1007	0.0271961		38	Unk_7_1270	0.000916929
39	M381T1067	0.0274992		39	UDP_like3	0.000964073
40	M333T924	0.0285958		40	Unk_3_3693	0.00102587
41	M636T1684	0.0318715		41	Palmitoleic_acid	0.00114624
42	M861T639	0.0327145		42	Unk_7_6621	0.00139337
43	M401T1634	0.0375801		43	Chloro_hydro	0.00149314
44	M638T1618	0.0375801		44	Unk_3_6504	0.00160032
45	M862T639	0.0380002		45	Unk_6_3683	0.00160384
46	M331T645	0.0407753		46	Unk_7_6213	0.00160384
47	M318T928	0.0417498		47	Unk_6_4072	0.00160384
48	M302T1007	0.0417498		48	Unk_1_0031	0.00160384
49	M701T1634	0.0434859		49	Tryptophan	0.00160384
50	Unk_3_8733	0.045542		50	M164T617	0.00165945
51	M479T841	0.045542		51	Unk_4_3505	0.00194462
52	M285T895	0.0461008		52	Unk_6_9238	0.00201098
53	M678T840	0.0465316		53	M707T617	0.00201098
54	M497T841	0.0467588		54	M206T396	0.00201098
55	M641T841	0.0475938		55	Unk_4_2238	0.00212099
56	M677T841	0.0475938		56	Unk_4_1349	0.00213799
57	M659T841	0.0475938		57	Unk_2_1317	0.00238209
58	M857T841	0.0488588		58	Unk_4_2413	0.00240474
59	Unk_2_9662	0.0593683		59	Unk_7_0922	0.00254447
60	M189T841	0.0614692		60	M407T600	0.00254447
61	M660T841	0.0619034		61	Unk_3_3177	0.00254447
62	M465T886	0.0653822		62	M166T190	0.00261668
63	Formate	0.0659401		63	M263T1611	0.00268806
64	Succinate	0.0698322		64	Unk_2_3367	0.00304526
65	M286T895	0.0699582		65	Unk_2_1623	0.00341292
66	M389T618	0.0788013		66	M357T617	0.00347172
67	M289T841	0.0923531		67	M356T617	0.00347172
68	M394T841	0.095231		68	Unk_4_1049	0.00347172
69	M247T841	0.0956054		69	M393T1640	0.00347172
70	M429T896	0.106556		70	M188T396	0.00347172
71	M411T841	0.114758		71	Caffeoylquinic_acid_3_0	0.00367674
72	M431T637	0.116041		72	Unk_4_2849	0.00441962
73	M879T841	0.118815		73	Unk_2_3487	0.00457024
74	M641T732	0.118815		74	Unk_4_3591	0.00457024
75	M233T638	0.120216		75	Unk_4_5076	0.00509079
76	M249T841	0.1204		76	M559T617	0.00593136
77	M567T761	0.1204		77	Unk_3_4380	0.00649974
78	M568T761	0.121303		78	Unk_4_1436	0.00738673
79	M485T673	0.12743		79	M406T600	0.00739414
80	M252T638	0.12743		80	Unk_3_1770	0.00739414
81	M127T638	0.12743		81	Unk_4_4986	0.0080928
82	M231T841	0.128674		82	Unk_8_5261	0.0080928
83	M393T841	0.130785		83	M233T752	0.00816944
84	Unk_4_2849	0.136172		84	Unk_4_4071	0.00842824
85	M287T1172	0.136172		85	Unk_7_1507	0.00872511
86	Unk_4_3505	0.137917		86	M736T617	0.00895837
87	M237T724	0.137917		87	Proteins	0.00941799
88	M426T1013	0.143449		88	M251T874	0.00941799
89	Unk_4_4986	0.145535		89	Unk_4_9493	0.00942326
90	M748T1669	0.145535		90	Heliannuol	0.00955853
91	M430T841	0.145535		91	M913T617	0.0104311
92	M316T898	0.145535		92	Chlorogenate	0.0104311
93	Unk_4_3179	0.146528		93	M252T874	0.0104906
94	M442T1829	0.163552		94	M265T849	0.0104906
95	M429T841	0.164789		95	Unk_8_4902	0.0104906
96	M257T1062	0.169816		96	M305T874	0.0105737
97	M205T841	0.1734		97	M668T783	0.0106305
98	M603T1635	0.178304		98	Unk_4_9420	0.0113937
99	Unk_4_4887	0.178304		99	Unk_7_5292	0.0113937
100	Unk_4_5754	0.179772		100	Trigoneline	0.0113937
101	Unk_4_4642	0.179772		101	M587T874	0.011929
102	M318T994	0.179772		102	M355T653	0.0119737
103	Unk_5_8199	0.179772		103	Unk_4_5754	0.0122147
104	M251T638	0.179772		104	Unk_4_3902	0.0132985
105	M283T1116	0.179772		105	M914T617	0.013431
106	Unk_4_5983	0.179772		106	Formate	0.013431
107	M219T1360	0.179772		107	UDP_like2	0.0137512
108	Unk_4_3410	0.180174		108	Unk_4_4803	0.0139104
109	Unk_4_4485	0.189275		109	Unk_4_4642	0.0145745
110	M375T841	0.201415		110	Unk_5_9409	0.01461
111	M601T1635	0.207759		111	M560T617	0.0151359
112	M256T884	0.207759		112	Unk_0_9918	0.0153977
113	M223T841	0.207759		113	M566T874	0.0154907
114	M331T999	0.207759		114	Unk_4_1893	0.0154907
115	M359T1326	0.209781		115	Unk_0_1078	0.015644
116	M602T1635	0.210318		116	M520T1301	0.01587
117	Unk_4_9420	0.216214		117	M565T874	0.016251
118	M206T841	0.216214		118	Unk_7_3217	0.0165928
119	M487T918	0.216214		119	Unk_3_4173	0.0172673
120	Unk_7_5405	0.217549		120	Unk_4_3761	0.0173785
121	M575T698	0.220841		121	Unk_4_9563	0.0173785
122	M163T653	0.220841		122	M251T752	0.0186114
123	M127T841	0.220841		123	M283T874	0.0186114
124	M269T634	0.220841		124	Unk_4_5380	0.0187534
125	M233T1232	0.220841		125	Unk_8_2804	0.0189441
126	M360T1326	0.220841		126	M393T1608	0.0194611
127	Unk_3_0076	0.220841		127	Unk_4_9348	0.0198616
128	Unk_4_1893	0.220841		128	Unk_2_3638	0.0198616
129	Unk_4_2910	0.220841		129	M250T967	0.019904
130	Unk_5_8693	0.220841		130	Unk_5_1978	0.0199689
131	Unk_4_6268	0.222054		131	Unk_1_1652	0.0206493
132	M205T1494	0.225301		132	Unk_3_2567	0.0206869
133	M574T699	0.226179		133	Unk_4_4485	0.0216776
134	M361T1468	0.226179		134	M252T752	0.0219207
135	M319T1240	0.226179		135	Unk_1_0387	0.0219207
136	Unk_4_5076	0.227061		136	M127T752	0.0219526
137	M583T852	0.227061		137	M284T874	0.0219526
138	M839T1013	0.227061		138	Unk_5_9706	0.0219628
139	Unk_4_4803	0.227069		139	Unk_7_6934	0.0222252
140	M497T1083	0.228229		140	M282T874	0.0230108
141	M517T710	0.231532		141	Unk_7_2831	0.0246305
142	M697T768	0.231532		142	M629T981	0.0246305
143	Unk_3_0219	0.231532		143	M219T1221	0.0259321
144	M518T710	0.231747		144	Unk_4_3672	0.0264039
145	Unk_5_9091	0.235244		145	M354T617	0.0264039
146	Unk_3_0294	0.240494		146	Unk_5_4020	0.0264039
147	M415T737	0.240494		147	Qui_chloro3	0.0271933
148	M316T1182	0.240494		148	Unk_4_9775	0.0279744
149	M559T617	0.250641		149	Unk_4_5842	0.0285948
150	Unk_2_6822	0.250641		150	Unk_5_5576	0.029747
151	Unk_4_3591	0.250641		151	Unk_7_3428	0.0299035
152	Unk_4_3761	0.253859		152	Unk_1_3366	0.0312176
153	Unk_5_8827	0.253859		153	Unk_5_4419	0.0318124
154	M390T618	0.253859		154	Unk_4_1838	0.0322328
155	M581T852	0.255158		155	M269T752	0.0343873
156	M582T852	0.255158		156	Unk_2_2519	0.0363435
157	Unk_4_4071	0.255158		157	Unk_5_5967	0.0365499
158	Trigoneline	0.255302		158	M588T758	0.0369329
159	M430T633	0.255302		159	Unk_6_4577	0.0397084
160	M612T731	0.256368		160	Unk_4_1751	0.0399098
161	M219T624	0.256368		161	Unk_4_9253	0.0403088
162	M353T619	0.263602		162	Unk_7_2314	0.0407342
163	Unk_4_6089	0.263602		163	Unk_6_4736	0.0413889
164	M333T998	0.267539		164	M537T752	0.0421008
165	M399T602	0.267608		165	M589T758	0.0425986
166	M302T1336	0.270377		166	Unk_4_4887	0.0434588
167	Unk_5_8514	0.273242		167	Unk_5_5479	0.0434588
168	Unk_7_1270	0.273911		168	Linoleic_acid	0.0447672
169	M346T1145	0.273911		169	Starch	0.0447672
170	Unk_4_2778	0.282375		170	M275T1188	0.0459343
171	fumarate	0.287095		171	Unk_7_0626	0.0483135
172	Unk_4_9493	0.288492		172	Unk_4_2910	0.0483135
173	M255T1232	0.290718		173	Unk_4_1950	0.0495456
174	Proteine	0.295182		174	M332T998	0.0501863
175	starch	0.29814		175	Unk_3_5544	0.0521671
176	M164T617	0.299512		176	M250T752	0.0524756
177	Unk_4_5571	0.299512		177	Gamma_Aminobutyric_acid	0.0524756
178	M315T1181	0.299512		178	M331T1690	0.0524756
179	M331T725	0.299978		179	Unk_1_9838	0.0532482
180	M343T997	0.299978		180	Unk_8_0465	0.054074
181	M709T653	0.301396		181	Unk_8_5032	0.0554577
182	M219T1550	0.301396		182	Unk_3_0831	0.0555717
183	M627T899	0.308222		183	Glucose	0.0556203
184	M637T1336	0.311728		184	Unk_5_6322	0.0556203
185	Unk_4_3672	0.313891		185	M524T750	0.0563404
186	M250T1083	0.314275		186	Unk_4_6089	0.0580822
187	M476T698	0.314913		187	Unk_5_1692	0.0581122
188	M373T1013	0.323953		188	M574T699	0.0593178
189	Unk_6_2768	0.324242		189	Unk_0_9594	0.0599195
190	M434T532	0.325001		190	M575T698	0.0614248
191	M337T806	0.325001		191	M233T1039	0.0614248
192	M525T1755	0.325001		192	M316T966	0.0622261
193	M713T740	0.328681		193	M268T752	0.0622261
194	M587T874	0.330066		194	Unk_1_1819	0.0622261
195	M589T758	0.330066		195	Unk_5_5384	0.0622261
196	Unk_3_6857	0.333192		196	Unk_2_3755	0.0654208
197	M588T758	0.338446		197	Unk_6_4396	0.0662284
198	Chloro_hydro	0.342852		198	M478T1295	0.0678194
199	M371T877	0.342852		199	Unk_6_4912	0.0678194
200	Unk_4_9348	0.34438		200	Unk_3_0294	0.0700515
201	Caffeoylquinic_acid_3_0	0.348212		201	Unk_3_2481	0.0762883
202	M729T786	0.351855		202	M485T673	0.0762883
203	Unk_6_3683	0.352822		203	Unk_4_0245	0.0762883
204	Unk_5_0845	0.352822		204	Unk_5_2059	0.0782728
205	Unk_4_0582	0.352822		205	Unk_2_8950	0.0782728
206	Unk_3_0378	0.352822		206	M276T563	0.079025
207	Unk_4_9563	0.352822		207	Unk_3_0159	0.0793171
208	Unk_5_1692	0.352822		208	Unk_2_2938	0.080231
209	Unk_7_3076	0.352822		209	Unk_4_5571	0.0817204
210	M519T1083	0.352822		210	M265T789	0.0817204
211	M401T1403	0.352822		211	UDP_like1	0.0817204
212	M627T664	0.359056		212	Unk_6_5123	0.0846331
213	M343T796_1	0.365592		213	Unk_3_8733	0.0846331
214	Unk_5_4254	0.367589		214	Unk_4_3410	0.0849677
215	M169T487	0.370626		215	Unk_5_0845	0.0849677
216	M354T617	0.370697		216	Linolenic_acid	0.0850706
217	Unk_5_9164	0.370766		217	Unk_4_9134	0.085613
218	Unk_5_4148	0.370766		218	M400T666	0.085613
219	M520T1083	0.370766		219	M519T1253	0.085613
220	M914T617	0.372705		220	Unk_7_2699	0.085613
221	M263T1611	0.372705		221	M612T1791	0.085613
222	Unk_4_1751	0.372705		222	Fumarate	0.0857145
223	M265T789	0.372705		223	Unk_4_0870	0.0870516
224	M628T664	0.372705		224	Unk_5_5047	0.0872707
225	Unk_4_2324	0.372705		225	M501T806	0.0886562
226	M475T698	0.372705		226	Unk_3_1142	0.090345
227	M439T1680	0.372705		227	Citrate1	0.0942427
228	M305T1116	0.372705		228	M442T1829	0.0945325
229	M685T796	0.372705		229	M163T653	0.0972597
230	M593T1772	0.372705		230	Unk_7_2911	0.104775
231	M344T997	0.372705		231	Unk_2_8216	0.105029
232	M232T1083	0.372705		232	Unk_5_3912	0.105336
233	M205T1083	0.372705		233	Unk_8_0346	0.105945
234	Unk_3_0159	0.372705		234	Unk_4_8863	0.106851
235	M684T796	0.372722		235	M499T806	0.106851
236	Unk_7_6213	0.374573		236	Unk_0_9720	0.106987
237	Unk_7_1507	0.374573		237	Unk_4_0932	0.108413
238	M353T550	0.374573		238	Raffinose	0.110613
239	M298T483	0.374573		239	Unk_5_8023	0.111166
240	M381T880	0.374573		240	Unk_1_0533	0.111166
241	Unk_6_5123	0.374573		241	Unk_5_7102	0.111665
242	Unk_5_8300	0.374573		242	Unk_8_9352	0.112918
243	Unk_3_5614	0.374726		243	M489T959	0.114461
244	M213T595	0.374726		244	Unk_4_8946	0.115407
245	M213T1083	0.374726		245	Unk_3_9498	0.119344
246	M268T633	0.374726		246	M272T625	0.12278
247	M266T1083	0.374726		247	M611T1791	0.12699
248	Unk_3_6740	0.374726		248	Unk_7_0001	0.127751
249	Unk_4_9775	0.379818		249	Unk_4_5915	0.127751
250	M231T1083	0.379818		250	Unk_5_9164	0.132702
251	M356T617	0.382192		251	M256T750	0.133325
252	Unk_7_6621	0.382192		252	Unk_5_6481	0.136235
253	Unk_4_5609	0.384013		253	Unk_3_4074	0.136402
254	Unk_4_5380	0.385405		254	Unk_6_5407	0.136984
255	Unk_8_1306	0.385405		255	Unk_6_4804	0.138508
256	Unk_4_3285	0.385405		256	Unk_5_5701	0.139262
257	M595T1772	0.385405		257	Unk_1_9085	0.14269
258	M478T1295	0.385405		258	M601T1839	0.143985
259	Unk_7_2911	0.385587		259	M256T884	0.148199
260	Unk_2_9036	0.386944		260	M559T618	0.150289
261	M431T1013	0.386944		261	Unk_4_6268	0.150289
262	M316T966	0.388228		262	Unk_1_1071	0.150289
263	Unk_3_5819	0.388228		263	Citrate2	0.150289
264	M429T658	0.388228		264	Rhamnose	0.150289
265	M356T550	0.388228		265	M258T749	0.150289
266	Unk_2_9968	0.388228		266	Unk_1_1209	0.155661
267	M594T1772	0.388228		267	Unk_7_2990	0.155661
268	M451T842	0.388228		268	Unk_4_8664	0.156104
269	M457T781	0.388228		269	Succinate	0.156744
270	Unk_5_7759	0.388228		270	Unk_7_3076	0.158429
271	M332T998	0.391736		271	M602T1839	0.161405
272	Unk_5_8023	0.391736		272	Unk_5_4738	0.16166
273	M446T658	0.391736		273	M500T806	0.16166
274	Unk_2_4572	0.391736		274	M628T664	0.167911
275	M435T532	0.391736		275	Unk_1_1493	0.167911
276	M305T874	0.39368		276	M321T1262	0.167911
277	Unk_4_2098	0.39368		277	Unk_6_7375	0.167911
278	M343T796_2	0.39368		278	Unk_1_1890	0.167911
279	Unk_7_0922	0.395912		279	M748T1669	0.168595
280	Unk_4_9253	0.395912		280	Unk_4_9030	0.171235
281	Unk_6_4072	0.398688		281	Unk_5_7234	0.171528
282	Unk_8_2262	0.399573		282	Unk_2_0724	0.172704
283	M345T1014	0.399573		283	Unk_6_7676	0.173219
284	Unk_4_0439	0.410613		284	Unk_5_0112	0.173219
285	M609T685	0.417043		285	M326T571	0.174804
286	Unk_5_3602	0.417443		286	Unk_7_0327	0.174804
287	M554T812	0.417443		287	Unk_3_9375	0.174804
288	Unk_2_7058	0.417443		288	Unk_5_8300	0.174884
289	M357T617	0.421364		289	Unk_2_1004	0.174905
290	Unk_4_3902	0.421364		290	Unk_3_8002	0.175412
291	Unk_7_2314	0.421364		291	M518T831	0.175412
292	Unk_5_8387	0.421364		292	Unk_2_7058	0.175903
293	Unk_5_8957	0.421364		293	M713T740	0.176411
294	Unk_1_0639	0.428784		294	Unk_7_5350	0.177633
295	M913T617	0.437683		295	Unk_3_4264	0.178896
296	M287T1078	0.437683		296	Unk_4_1251	0.18201
297	Unk_3_0479	0.437683		297	M603T1839	0.18201
298	Unk_0_1078	0.444258		298	M257T1062	0.182776
299	M355T653	0.458614		299	Unk_4_5142	0.182776
300	Unk_4_1838	0.46087		300	Unk_2_1072	0.183335
301	Unk_7_5350	0.46215		301	Unk_3_3561	0.183732
302	Unk_4_8664	0.466301		302	M348T922	0.185082
303	Unk_5_4073	0.466301		303	Unk_6_8265	0.186442
304	Unk_7_9399	0.466301		304	M633T946	0.187327
305	M361T931	0.466301		305	Unk_3_4510	0.189325
306	Unk_6_6716	0.466301		306	Unk_5_3751	0.189325
307	Unk_5_1978	0.466301		307	M322T1262	0.189328
308	M355T550	0.476046		308	M249T841	0.190233
309	M299T483	0.485443		309	M303T1262	0.197494
310	Glycine	0.485768		310	Unk_4_5505	0.197787
311	M284T201	0.48932		311	Unk_3_2019	0.204323
312	M163T806	0.510163		312	Unk_7_4301	0.205566
313	Fructose	0.518792		313	Unk_3_2254	0.210239
314	M164T550	0.52092		314	Unk_5_0004	0.212356
315	Unk_3_8317	0.528679		315	Unk_3_1926	0.212356
316	Unk_2_6655	0.528679		316	Unk_2_5685	0.212413
317	M302T1636	0.530112		317	Unk_5_4615	0.213274
318	M560T617	0.530112		318	M275T1262	0.213895
319	Unk_6_9573	0.530112		319	M476T1248	0.213895
320	Heliannuol	0.530112		320	M641T841	0.214463
321	M252T874	0.530112		321	M627T664	0.221991
322	Unk_1_0533	0.530112		322	M677T841	0.224161
323	Unk_7_0001	0.530112		323	M659T841	0.224161
324	Unk_3_3561	0.530112		324	M518T805	0.224161
325	Arachidic_acid	0.530112		325	Unk_3_6674	0.224161
326	Unk_6_2312	0.530112		326	Unk_7_5176	0.224697
327	M409T1013	0.530112		327	M497T841	0.226768
328	M410T1013	0.530112		328	M718T930	0.22744
329	Unk_7_1631	0.530112		329	M391T1150	0.22744
330	M345T965	0.530112		330	M717T930	0.231935
331	M780T982	0.533356		331	M353T1527	0.23427
332	M721T997	0.533356		332	M857T841	0.234821
333	Unk_3_7920	0.533356		333	Unk_3_3973	0.23488
334	Unk_3_9809	0.536279		334	M517T831	0.236714
335	Unk_4_1135	0.536727		335	Unk_0_1692	0.237376
336	Unk_8_3199	0.536727		336	Unk_1_2007	0.238033
337	M252T752	0.539052		337	M341T637	0.243389
338	M382T991	0.539052		338	Unk_2_6291	0.243389
339	M241T844	0.539052		339	Unk_5_3013	0.243389
340	Unk_7_2990	0.539052		340	Unk_8_2881	0.243671
341	M717T930	0.541688		341	M678T840	0.243671
342	Unk_3_3451	0.541688		342	M341T930	0.243671
343	M423T1786	0.545252		343	Unk_2_1173	0.243671
344	M251T874	0.547512		344	Unk_7_5486	0.243671
345	Unk_0_1470	0.548956		345	M479T841	0.244398
346	M355T815	0.551732		346	Unk_1_0639	0.24521
347	M251T752	0.553068		347	M660T841	0.246128
348	M481T727	0.553405		348	Fructose	0.246128
349	M346T521	0.556497		349	M481T727	0.246128
350	Unk_4_9134	0.561281		350	Unk_5_7578	0.247624
351	M359T829	0.561475		351	M342T930	0.247624
352	Unk_3_5702	0.561475		352	Unk_1_0967	0.247624
353	M547T1755	0.561475		353	Unk_4_1135	0.248118
354	M127T752	0.562999		354	M257T1262	0.249001
355	Unk_8_0465	0.562999		355	Unk_8_7136	0.2502
356	M509T1907	0.562999		356	M584T1865	0.252938
357	Unk_5_7102	0.562999		357	Unk_7_5405	0.252938
358	Unk_2_4432	0.562999		358	Unk_4_2324	0.255927
359	M722T997	0.566305		359	Unk_3_5363	0.260482
360	M718T930	0.567991		360	M496T1366	0.260482
361	Unk_8_0751	0.569073		361	Unk_5_9873	0.261622
362	M341T1013	0.570582		362	Unk_5_4073	0.265795
363	M495T1857	0.570582		363	M519T805	0.265795
364	Unk_3_7617	0.574467		364	Unk_1_4802	0.265795
365	M269T752	0.574584		365	M601T1812	0.265795
366	Unk_4_1950	0.574584		366	M454T1362	0.265795
367	Unk_5_2059	0.574584		367	M248T994	0.266049
368	Citrate1	0.574584		368	M189T841	0.271624
369	Unk_3_5933	0.574584		369	M411T841	0.271624
370	Unk_4_0776	0.574584		370	Malate	0.271624
371	M517T1857	0.574584		371	Unk_2_3830	0.271624
372	M227T652	0.574584		372	M391T1045	0.271624
373	Unk_6_1735	0.574584		373	Unk_5_8387	0.273983
374	M520T1301	0.574584		374	M691T1561	0.274112
375	Raffinose	0.574584		375	Unk_1_4948	0.274978
376	M265T849	0.575588		376	M394T841	0.278121
377	M566T874	0.575588		377	Unk_4_3179	0.278121
378	Unk_5_7578	0.575588		378	Unk_9_1128	0.278121
379	Unk_8_4474	0.575588		379	M375T841	0.281167
380	Unk_5_3390	0.576493		380	M353T619	0.281167
381	M272T625	0.576865		381	M247T841	0.28366
382	Unk_6_4577	0.576865		382	Unk_4_2098	0.286367
383	Unk_6_9238	0.577533		383	M521T637	0.287636
384	M565T874	0.577533		384	M376T1160	0.287636
385	M191T993	0.577533		385	M377T1160	0.287636
386	M517T680	0.577533		386	M651T1563	0.287636
387	Unk_3_9888	0.577533		387	M430T841	0.2887
388	M166T190	0.577533		388	Unk_4_0027	0.2887
389	M736T617	0.577784		389	Unk_5_6743	0.2887
390	Unk_5_3496	0.577784		390	M318T994	0.289877
391	M707T617	0.577784		391	Unk_2_5908	0.291097
392	Unk_5_5576	0.577784		392	Unk_8_3199	0.293869
393	Glucose-6P	0.577784		393	M753T1224	0.293869
394	Unk_2_0548	0.577784		394	Unk_3_1483	0.293869
395	UDP_like1	0.578454		395	M354T1338	0.293869
396	M255T1636	0.579417		396	Unk_4_0992	0.293869
397	M613T1636	0.593584		397	M482T727	0.293869
398	M407T600	0.593584		398	M359T930	0.296014
399	Unk_5_3273	0.59497		399	M375T1526	0.297056
400	Unk_2_4500	0.595637		400	Unk_1_3289	0.297056
401	M559T618	0.598825		401	M522T637	0.300589
402	M537T752	0.598825		402	M515T1329	0.300589
403	M749T1013	0.598825		403	Unk_6_9809	0.300589
404	Unk_3_9718	0.598825		404	M602T1811	0.301591
405	Unk_3_8952	0.600467		405	M603T1812	0.305941
406	M771T1567	0.600467		406	M636T1684	0.30886
407	M263T906	0.600467		407	Unk_1_3104	0.311067
408	M250T752	0.605283		408	M375T1160	0.311958
409	M163T550	0.605283		409	Unk_5_8199	0.314317
410	M659T1011	0.605538		410	Unk_3_3832	0.31595
411	M271T1083	0.610211		411	Unk_2_6822	0.319005
412	Unk_1_1071	0.617475		412	M354T1624	0.322119
413	Unk_9_3278	0.617475		413	Unk_8_2262	0.323869
414	Unk_6_5407	0.617475		414	M539T784	0.329679
415	Unk_5_6743	0.617475		415	M304T1262	0.329679
416	M482T727	0.617475		416	Unk_3_6740	0.329679
417	M610T1877	0.619612		417	M231T841	0.33027
418	M651T1563	0.619612		418	M195T879	0.33027
419	M261T982	0.627471		419	M429T841	0.331851
420	Unk_3_8181	0.629657		420	M585T1865	0.333118
421	M345T908	0.630223		421	M393T841	0.335108
422	M510T1907	0.630223		422	M589T793	0.335108
423	Linoleic_acid	0.633876		423	Unk_9_2969	0.342774
424	Unk_5_0112	0.633876		424	M268T633	0.342774
425	M609T1877	0.639132		425	M341T858	0.343724
426	M479T899	0.639132		426	M289T841	0.34428
427	Unk_8_3067	0.643482		427	M341T1069	0.34428
428	Unk_8_0613	0.644959		428	M497T1366	0.345487
429	Unk_6_4912	0.644959		429	M277T930	0.346197
430	Unk_4_8863	0.645915		430	M205T841	0.348747
431	M394T1177	0.645915		431	M660T584	0.348747
432	Sucrose	0.645915		432	Unk_2_1471	0.348747
433	M387T630	0.645915		433	Unk_7_7400	0.348747
434	Gamma_Aminobutyric_acid	0.645915		434	Unk_2_1125	0.348747
435	M497T899	0.645915		435	Unk_1_9669	0.348747
436	Unk_7_6934	0.646411		436	M335T1338	0.348747
437	Unk_3_6412	0.646411		437	Unk_1_9314	0.354129
438	Unk_4_3080	0.646411		438	Unk_4_0439	0.356172
439	M250T967	0.650292		439	M709T653	0.363462
440	M341T858	0.651225		440	M475T698	0.36552
441	Unk_2_9776	0.651225		441	M554T812	0.367489
442	M181T750	0.651225		442	M278T930	0.369933
443	Unk_3_2019	0.651506		443	M223T841	0.379942
444	Unk_8_0912	0.651506		444	Unk_4_1586	0.380005
445	M569T1011	0.657584		445	M579T884	0.382807
446	M469T730	0.66251		446	M206T841	0.383199
447	M342T1013	0.66251		447	M611T1672	0.385267
448	Unk_6_0510	0.66251		448	Unk_2_9776	0.385949
449	Unk_7_8196	0.663918		449	M806T1659	0.396507
450	M354T1624	0.664323		450	Unk_5_2196	0.39661
451	M268T752	0.668829		451	Unk_7_4726	0.39661
452	Unk_4_9030	0.668829		452	Unk_4_5232	0.39661
453	Linolenic_acid	0.674577		453	M446T658	0.399701
454	Unk_5_5047	0.674577		454	Unk_1_3500	0.399701
455	M346T465	0.676909		455	Unk_6_8936	0.400228
456	M406T600	0.680857		456	M861T639	0.400265
457	Unk_6_7099	0.684549		457	M333T998	0.400265
458	M262T982	0.684549		458	Unk_2_0253	0.400265
459	M779T982	0.686094		459	Unk_2_9419	0.400265
460	M800T1013	0.686094		460	Unk_2_4500	0.400265
461	M400T666	0.686448		461	Unk_6_0162	0.400265
462	M721T1664	0.686448		462	M359T829	0.401612
463	M361T874	0.686448		463	Unk_7_9399	0.401879
464	M233T1039	0.690126		464	M476T698	0.402558
465	Unk_7_0626	0.692107		465	Unk_7_4177	0.402655
466	M473T718	0.692107		466	Unk_2_7738	0.402655
467	M393T1178	0.692107		467	M331T645	0.404397
468	Unk_7_4583	0.692107		468	M497T1319	0.404397
469	M799T1013	0.693078		469	M233T1356	0.406368
470	M283T874	0.696624		470	Unk_1_0806	0.406368
471	M279T982	0.701009		471	M503T725	0.407254
472	Unk_9_1128	0.70197		472	M234T1356	0.415571
473	Unk_5_5479	0.702143		473	Unk_1_8940	0.420985
474	Unk_5_5384	0.705163		474	M862T639	0.421575
475	M633T946	0.707153		475	M439T1575	0.421575
476	M303T1636	0.707703		476	Unk_5_9091	0.421575
477	Unk_4_8946	0.707703		477	M229T1096	0.421575
478	M375T1526	0.707703		478	Unk_8_1306	0.42461
479	M401T982	0.708042		479	Unk_6_2165	0.42461
480	Citrate2	0.717761		480	M815T1135	0.42461
481	M261T1009	0.727326		481	Unk_6_6407	0.42461
482	Unk_4_2238	0.729239		482	Unk_3_8181	0.424868
483	Unk_2_8120	0.73327		483	Unk_3_5819	0.433751
484	M781T1013	0.73327		484	Unk_6_7981	0.433751
485	Unk_4_1049	0.735199		485	Unk_3_9888	0.433751
486	Unk_2_0253	0.735199		486	Unk_3_5933	0.435702
487	M474T718	0.736385		487	M431T637	0.437457
488	Unk_2_8346	0.738015		488	Unk_7_3794	0.437457
489	Unk_2_1623	0.739471		489	Unk_2_4432	0.437457
490	Unk_5_4738	0.739471		490	M331T999	0.439906
491	Unk_3_8804	0.739471		491	M399T602	0.439906
492	M261T875	0.739471		492	M241T930	0.439906
493	M398T991	0.739471		493	M429T658	0.440474
494	M359T1013	0.739471		494	M697T1160	0.440474
495	Unk_1_0114	0.739471		495	M361T1468	0.442193
496	Unk_4_1586	0.739471		496	M439T1680	0.442193
497	M362T982	0.739471		497	Unk_2_9521	0.442193
498	M211T1009	0.739471		498	M914T881	0.450803
499	Unk_7_5486	0.739947		499	M583T852	0.454576
500	Palmitic_acid	0.73996		500	Unk_6_8637	0.454576
501	M459T866	0.73996		501	Unk_6_2475	0.457879
502	Unk_7_3906	0.746433		502	Unk_6_7099	0.466575
503	M238T546	0.748217		503	M879T841	0.468074
504	M280T982	0.748339		504	M504T725	0.468074
505	Unk_2_4665	0.748771		505	M774T1672	0.473528
506	M343T934	0.748771		506	M353T550	0.475999
507	Unk_2_5908	0.754308		507	M395T1885	0.475999
508	Unk_2_1317	0.75448		508	M439T1849	0.475999
509	Unk_3_6608	0.765268		509	Unk_7_8938	0.475999
510	Unk_1_0806	0.767541		510	Unk_5_7759	0.478581
511	M391T1150	0.767757		511	Unk_4_6616	0.47912
512	M364T1136	0.767757		512	Unk_3_6412	0.47912
513	Unk_2_2727	0.767757		513	M771T1567	0.483597
514	Unk_5_2196	0.76997		514	M252T638	0.483918
515	Alanine	0.771115		515	Unk_1_3736	0.483918
516	M539T784	0.771115		516	M516T1338	0.483918
517	Unk_2_9302	0.771115		517	M638T1618	0.484675
518	M570T1011	0.771115		518	Unk_3_4715	0.485431
519	M213T1269	0.771115		519	M191T993	0.48563
520	M284T874	0.771677		520	M469T864	0.49325
521	M206T576	0.774044		521	M251T638	0.49619
522	M225T630	0.774044		522	Unk_3_4665	0.49877
523	Unk_7_2831	0.775564		523	M487T1074	0.49877
524	Unk_3_7401	0.775955		524	Unk_1_6732	0.499491
525	M341T930	0.775955		525	Unk_0_9090	0.500357
526	Unk_2_9521	0.775955		526	M429T896	0.505332
527	Unk_6_2475	0.775955		527	Unk_3_0585	0.505332
528	M395T1885	0.775955		528	Unk_1_7029	0.505332
529	Unk_5_7234	0.775955		529	Unk_1_1370	0.505332
530	Unk_6_8265	0.775955		530	Unk_1_5402	0.505332
531	Unk_5_4615	0.781036		531	Unk_3_5147	0.507748
532	Unk_3_0831	0.781111		532	M670T1904	0.507748
533	Unk_3_8002	0.781853		533	M407T878	0.507748
534	Unk_5_9706	0.781881		534	Unk_4_6444	0.510205
535	M579T884	0.781881		535	Unk_1_6886	0.510205
536	M783T1012	0.781881		536	M127T638	0.519402
537	Unk_8_5032	0.781881		537	M298T483	0.524975
538	M753T1224	0.786421		538	M377T643	0.525153
539	Unk_3_7533	0.786421		539	Unk_2_2727	0.528032
540	Unk_7_3428	0.787268		540	M285T895	0.529266
541	Unk_2_9857	0.789971		541	Unk_6_0510	0.529266
542	Unk_3_7731	0.789971		542	Unk_0_9535	0.534238
543	Unk_6_3308	0.790501		543	M286T895	0.540055
544	Unk_1_8417	0.790501		544	Unk_5_8514	0.540694
545	Unk_3_3393	0.791162		545	M495T752	0.541047
546	M362T931	0.791162		546	M496T752	0.541047
547	Unk_3_7291	0.792807		547	Unk_1_5135	0.541047
548	M623T1159	0.792807		548	M260T930	0.541047
549	Unk_1_0233	0.794577		549	Unk_5_2342	0.546214
550	Unk_5_5701	0.794577		550	M379T996	0.54637
551	Unk_5_0004	0.794577		551	Unk_2_8120	0.549473
552	Unk_7_8718	0.794577		552	Unk_2_9302	0.551596
553	Stearic_acid	0.794577		553	M181T590	0.551598
554	M551T1912	0.794577		554	Unk_2_0548	0.552552
555	M723T996	0.794577		555	Unk_5_4148	0.553087
556	M357T550	0.794577		556	Unk_3_9121	0.554962
557	Unk_8_8526	0.794577		557	M287T1078	0.555542
558	M605T1877	0.796878		558	M237T724	0.557039
559	UDP_like3	0.796878		559	Unk_8_0751	0.557039
560	M205T1425	0.796878		560	M425T878	0.560953
561	M617T1658	0.798797		561	M589T839	0.561541
562	Unk_1_3104	0.798797		562	M568T761	0.561541
563	Unk_0_9594	0.798797		563	M395T1650	0.561541
564	Unk_2_3755	0.798797		564	M600T1677	0.561541
565	M519T805	0.798797		565	M430T633	0.561541
566	M359T930	0.798797		566	Unk_3_8370	0.561578
567	M552T1912	0.798797		567	M259T930	0.561578
568	Unk_8_2582	0.798797		568	Unk_6_5495	0.562239
569	M396T857	0.798797		569	M319T1240	0.562805
570	M291T1013	0.798797		570	Palmitic_acid	0.562805
571	M607T1662	0.798797		571	M668T1904	0.562805
572	M367T1217	0.798797		572	Unk_5_2700	0.563851
573	M481T677	0.798797		573	M459T866	0.564818
574	M177T702	0.801047		574	Unk_7_8718	0.564818
575	rhamnose	0.80123		575	Unk_1_2527	0.564818
576	M806T1659	0.813753		576	M601T1674	0.564818
577	M496T1857	0.817786		577	Unk_7_1631	0.564818
578	Unk_3_7837	0.823415		578	M570T1011	0.566281
579	M359T899	0.826178		579	M268T787	0.566281
580	M549T1155	0.83133		580	M345T571	0.566281
581	Unk_2_3638	0.831872		581	M211T1009	0.566281
582	Unk_2_7992	0.834054		582	M341T725	0.566516
583	Chlorogenate	0.83534		583	Unk_5_8693	0.569518
584	M524T750	0.83534		584	Unk_1_7428	0.570361
585	Unk_7_4301	0.83534		585	M600T1718	0.57272
586	M534T787	0.83534		586	M553T1912	0.57272
587	Unk_2_1072	0.83534		587	M263T906	0.574873
588	M691T1561	0.83665		588	M409T1718	0.574873
589	M449T779	0.83665		589	Unk_7_4043	0.574873
590	Unk_7_5830	0.838546		590	M361T931	0.57915
591	Unk_1_0387	0.840234		591	Stearic_acid	0.57915
592	M500T806	0.840234		592	M992T1136_3	0.579948
593	M326T571	0.840234		593	M215T1356	0.580021
594	M629T981	0.840234		594	M205T1494	0.580021
595	M553T1912	0.841995		595	Unk_5_4254	0.580021
596	Unk_1_8563	0.842751		596	M423T1786	0.581416
597	Unk_3_0585	0.852949		597	Unk_5_2445	0.581794
598	M259T1013	0.852949		598	M301T831	0.584927
599	M435T899	0.852949		599	M127T841	0.584927
600	Unk_0_9720	0.853818		600	Unk_9_3278	0.584927
601	M519T1253	0.85461		601	M612T731	0.587923
602	M567T1913	0.85461		602	M659T1011	0.587923
603	M482T677	0.85461		603	M709T588	0.587923
604	Unk_6_3048	0.85461		604	Unk_6_1735	0.594269
605	Unk_7_3217	0.85461		605	M466T749	0.599262
606	Unk_4_0245	0.85461		606	M205T1425	0.599262
607	M608T1662	0.854756		607	Unk_7_9648	0.599262
608	Unk_8_2804	0.858509		608	Unk_7_7196	0.599396
609	M269T1313	0.858509		609	M583T1676	0.599628
610	Chlorophyle_b	0.858509		610	Oleic_acid	0.601079
611	Unk_3_3299	0.858557		611	M333T752	0.605041
612	M697T1160	0.858557		612	M381T1067	0.605666
613	Unk_2_0871	0.858557		613	Unk_3_9718	0.60726
614	Unk_7_9648	0.859163		614	Unk_5_6194	0.608208
615	Unk_3_4786	0.859361		615	M403T1067	0.609333
616	M342T930	0.860198		616	Unk_3_8317	0.613089
617	Unk_2_2191	0.864555		617	Unk_3_8804	0.613329
618	M393T1608	0.864559		618	Unk_7_4372	0.615624
619	M585T1673	0.866715		619	M469T730	0.620367
620	M518T805	0.868467		620	Unk_3_4860	0.620592
621	M531T872	0.870592		621	Unk_2_8346	0.620592
622	M391T1013	0.870592		622	Unk_4_3285	0.621663
623	Unk_3_3832	0.871832		623	M669T1904	0.623465
624	Unk_3_2481	0.871832		624	M269T634	0.624587
625	M601T1839	0.871832		625	M518T710	0.624587
626	Malate	0.871832		626	M465T749	0.624587
627	M341T1069	0.871832		627	Unk_1_6653	0.624587
628	M495T752	0.871832		628	M362T931	0.624587
629	M381T907	0.871832		629	M567T761	0.624838
630	M709T588	0.871832		630	Unk_3_8458	0.624838
631	Unk_3_6504	0.872945		631	M345T965	0.626884
632	Unk_3_5544	0.872945		632	M247T873	0.628119
633	M379T875	0.872945		633	M569T1011	0.628126
634	Unk_0_9535	0.874985		634	Unk_3_6608	0.628126
635	Unk_2_3830	0.875444		635	M213T1269	0.634482
636	Unk_4_0992	0.876311		636	M585T1673	0.637238
637	M393T1640	0.880288		637	Unk_1_4302	0.639965
638	Unk_1_1493	0.880288		638	Unk_6_1013	0.640183
639	Unk_2_9419	0.880288		639	M565T842	0.640183
640	M497T1319	0.880288		640	Unk_2_6655	0.641949
641	M496T752	0.880288		641	Unk_7_7489	0.642681
642	Unk_4_5662	0.880288		642	M637T1336	0.642947
643	Unk_1_6800	0.880288		643	Unk_2_7992	0.644431
644	M723T1641	0.880288		644	Unk_1_3972	0.644993
645	Unk_6_7676	0.881754		645	Unk_2_4665	0.645548
646	Unk_7_5292	0.883904		646	Unk_3_6857	0.646819
647	M611T1791	0.883904		647	Unk_6_3308	0.651012
648	M533T787	0.883904		648	M347T1313	0.651012
649	Unk_1_0031	0.883904		649	Unk_4_0582	0.651193
650	Unk_0_9918	0.885237		650	Unk_5_8827	0.655031
651	Unk_5_5967	0.893361		651	M551T1912	0.655031
652	M501T806	0.893361		652	Unk_0_9423	0.655031
653	Unk_6_9809	0.893361		653	M443T878	0.655031
654	M758T981	0.893803		654	M515T1218	0.655031
655	Unk_3_5363	0.894712		655	Unk_3_4907	0.65681
656	Unk_4_1251	0.894712		656	M169T487	0.65681
657	Unk_7_4726	0.894712		657	Unk_0_1470	0.65681
658	M347T1313	0.894712		658	Unk_8_3067	0.65681
659	M453T953	0.894712		659	Unk_3_7533	0.65681
660	M232T787	0.894712		660	M552T1912	0.65681
661	M327T1768	0.894712		661	M453T953	0.65681
662	M257T1262	0.896847		662	Unk_1_6585	0.65681
663	Unk_4_5842	0.897124		663	Unk_1_5965	0.65681
664	M585T1912	0.897124		664	M475T738	0.65681
665	Isoleucine	0.897124		665	Unk_6_6198	0.65681
666	Unk_8_0346	0.897124		666	M285T1067	0.65681
667	Unk_3_4605	0.898359		667	M497T1217	0.65681
668	Unk_3_6998	0.898642		668	M721T1664	0.65975
669	Unk_2_8793	0.899651		669	M549T1155	0.661504
670	M333T752	0.899911		670	M346T521	0.662592
671	M370T702	0.901512		671	Unk_4_5662	0.663641
672	Unk_3_7348	0.902284		672	M255T1636	0.663846
673	Unk_3_2254	0.902284		673	Unk_3_5614	0.663846
674	Unk_2_0724	0.902284		674	Unk_3_4605	0.663846
675	M273T899	0.902312		675	M279T1617	0.664086
676	M679T938	0.902312		676	Unk_5_6424	0.669308
677	Unk_7_5618	0.902312		677	Unk_3_5006	0.669396
678	M516T1338	0.902312		678	M233T638	0.672093
679	Unk_5_6194	0.903958		679	Unk_3_7837	0.676803
680	Unk_3_2567	0.904917		680	M304T1508	0.676803
681	Unk_3_1142	0.904917		681	M593T980	0.676803
682	Unk_6_2165	0.904917		682	M621T1813	0.676803
683	M303T749	0.904917		683	Unk_3_9809	0.676803
684	M394T930	0.904917		684	Unk_8_0912	0.676803
685	Unk_4_0932	0.904917		685	M517T710	0.677553
686	M476T1248	0.905188		686	Unk_8_8059	0.677553
687	M657T981	0.90992		687	Unk_1_5728	0.677553
688	M363T1136	0.910377		688	M401T982	0.679546
689	M275T1262	0.910523		689	Unk_3_8650	0.679546
690	M660T584	0.910523		690	M725T1508	0.683448
691	Unk_6_0162	0.910523		691	M257T1508	0.68595
692	Threonine	0.911533		692	M602T1674	0.686034
693	Unk_1_3366	0.911533		693	Unk_2_3996	0.689748
694	M497T808	0.911533		694	M567T1141	0.690247
695	Unk_2_8624	0.911533		695	Unk_8_4474	0.690247
696	Unk_8_0249	0.911533		696	Unk_6_0023	0.690247
697	inositol	0.911533		697	M263T1135	0.690247
698	Qui_chloro3	0.913134		698	M206T576	0.695912
699	M321T1262	0.913134		699	M758T981	0.695912
700	Unk_2_1004	0.913134		700	Unk_3_7920	0.696739
701	M391T1045	0.913134		701	Unk_2_9662	0.697354
702	M304T1262	0.913134		702	Unk_3_0479	0.697354
703	Unk_4_5232	0.913134		703	Unk_0_8072	0.697354
704	M359T858	0.913134		704	Unk_2_4572	0.697976
705	M467T1746	0.913134		705	M343T934	0.697976
706	M680T938	0.913134		706	Unk_7_0679	0.697976
707	M319T677	0.913134		707	M726T1508	0.700626
708	Unk_1_4485	0.913301		708	M299T483	0.700626
709	M583T1912	0.913301		709	M603T1635	0.702558
710	Chlorophylle_a	0.913301		710	M415T737	0.702558
711	M603T1839	0.913301		711	M581T852	0.702558
712	Leucine	0.913301		712	M284T201	0.702558
713	M256T750	0.913301		713	M269T1313	0.702558
714	Unk_2_3244	0.917307		714	M355T815	0.702911
715	Unk_1_1819	0.917326		715	M303T749	0.703906
716	Unk_2_8216	0.91741		716	M303T1508	0.70483
717	Unk_7_4944	0.91741		717	Unk_3_4786	0.70483
718	Unk_1_6732	0.918022		718	Unk_1_4168	0.70483
719	Qui_chloro2	0.919636		719	M678T1217	0.70483
720	Unk_3_0684	0.920367		720	Unk_2_9119	0.707154
721	Unk_1_8854	0.920367		721	M582T852	0.707288
722	M585T1865	0.923221		722	M621T1788	0.707288
723	M258T749	0.923483		723	M775T930	0.707288
724	M322T1262	0.927633		724	M479T765	0.707836
725	Unk_7_3644	0.927633		725	M233T1232	0.71033
726	M699T1217	0.927633		726	Unk_4_5609	0.711982
727	Unk_4_2413	0.927633		727	Unk_4_3080	0.7145
728	Unk_1_7029	0.929207		728	Unk_8_2582	0.7145
729	Unk_5_6424	0.929207		729	M701T1634	0.715579
730	Unk_3_7460	0.929462		730	M381T907	0.717419
731	Unk_3_9227	0.929462		731	Unk_5_8957	0.717603
732	Unk_1_1652	0.929462		732	M362T982	0.718298
733	Unk_3_8370	0.929462		733	Unk_3_7348	0.724294
734	M570T1912	0.929462		734	M304T1658	0.724958
735	Unk_3_6299	0.929462		735	M487T918	0.724958
736	Unk_4_1436	0.929462		736	Unk_1_6087	0.724958
737	Unk_1_6886	0.931089		737	Unk_6_0391	0.724958
738	Unk_8_9352	0.931089		738	M600T1812	0.724958
739	Unk_6_1013	0.931848		739	Unk_7_4451	0.728872
740	M611T1672	0.932374		740	M219T624	0.737151
741	Unk_5_2342	0.93313		741	M584T1913	0.737151
742	Unk_5_2445	0.93313		742	Unk_7_3906	0.737871
743	M181T590	0.93313		743	Unk_6_0100	0.740122
744	Unk_1_4302	0.93313		744	M396T857	0.74092
745	Unk_7_0327	0.933801		745	M371T877	0.742297
746	Unk_4_0027	0.933801		746	Unk_2_9036	0.742297
747	M774T1672	0.933801		747	M318T928	0.745096
748	M466T749	0.933801		748	M697T768	0.745096
749	Unk_7_7196	0.933801		749	M657T981	0.745096
750	M623T1788	0.933801		750	M584T1674	0.745096
751	M380T875	0.933801		751	Unk_1_4485	0.746278
752	Unk_3_3693	0.933801		752	Unk_6_5040	0.746278
753	Unk_6_5786	0.934118		753	M301T1007	0.74911
754	Unk_2_8487	0.936205		754	M345T908	0.74911
755	Unk_7_7489	0.936205		755	Unk_7_5830	0.74911
756	M602T1839	0.936205		756	Unk_2_5229	0.757173
757	M378T899	0.938612		757	Unk_3_7460	0.757935
758	Unk_4_6616	0.939718		758	M346T1145	0.757935
759	M513T874	0.939718		759	M565T1673	0.75938
760	M303T1262	0.939718		760	Unk_3_7401	0.762936
761	Unk_1_9314	0.939718		761	M163T806	0.766557
762	Unk_8_5261	0.939916		762	Unk_8_0613	0.766557
763	Unk_4_6444	0.941646		763	M602T1635	0.766849
764	Unk_8_2881	0.941646		764	Unk_2_8487	0.766849
765	Unk_3_5006	0.941646		765	M302T1007	0.767257
766	Unk_3_5447	0.941646		766	M622T1788	0.767257
767	Unk_2_8950	0.941646		767	Unk_1_6512	0.767257
768	Unk_7_2699	0.941646		768	M601T1635	0.769425
769	M499T806	0.941646		769	M279T982	0.769425
770	Unk_3_6674	0.941646		770	Unk_8_0249	0.769425
771	Unk_0_1692	0.941646		771	M243T982	0.770877
772	Unk_3_1483	0.941646		772	Unk_3_7617	0.770994
773	M515T1329	0.941646		773	Arachidic_acid	0.770994
774	M375T1160	0.941646		774	Unk_3_7291	0.776496
775	M195T879	0.941646		775	Unk_3_0684	0.776615
776	Unk_7_4177	0.941646		776	M723T996	0.785758
777	M815T1135	0.941646		777	Unk_7_8573	0.785758
778	M259T930	0.941646		778	Unk_7_8196	0.785758
779	Unk_5_2700	0.941646		779	Unk_8_8305	0.785871
780	M465T749	0.941646		780	M711T1167	0.786679
781	Unk_1_6653	0.941646		781	M426T1013	0.787222
782	M565T842	0.941646		782	M503T1804	0.787932
783	M621T1788	0.941646		783	M474T718	0.788671
784	M622T1788	0.941646		784	M431T1013	0.788671
785	Unk_2_9197	0.941646		785	M623T1788	0.78896
786	Unk_2_8267	0.941646		786	Unk_2_9197	0.78896
787	Unk_4_6878	0.941646		787	M346T465	0.78896
788	Unk_1_6404	0.941646		788	M479T899	0.790796
789	M463T1804	0.941646		789	M378T930	0.793001
790	M668T881	0.941646		790	Unk_2_8267	0.794042
791	M483T1804	0.941646		791	M283T1116	0.794679
792	M397T866	0.941646		792	M434T532	0.794679
793	Unk_1_8701	0.941646		793	M381T880	0.794679
794	Unk_1_4624	0.941646		794	M280T982	0.794679
795	Unk_4_5505	0.941646		795	Unk_2_0871	0.794679
796	M600T1812	0.941646		796	Unk_1_6800	0.794679
797	Unk_3_9606	0.941646		797	M267T787	0.794679
798	Unk_1_1890	0.941646		798	M723T1641	0.795237
799	Unk_2_2519	0.941646		799	Unk_3_7209	0.798285
800	Unk_1_8788	0.944561		800	M303T1699	0.799623
801	Unk_3_8874	0.9453		801	M497T808	0.800589
802	Unk_3_9121	0.9453		802	M609T685	0.801557
803	Phenyalanine	0.9453		803	M259T1013	0.801557
804	M282T874	0.9453		804	M401T1634	0.802015
805	Unk_1_0967	0.9453		805	M473T718	0.803289
806	M439T1849	0.9453		806	Unk_3_0378	0.809171
807	M670T1904	0.9453		807	Unk_1_4395	0.809914
808	Unk_0_9423	0.9453		808	Unk_2_3143	0.809914
809	Unk_1_4395	0.9453		809	Unk_7_8357	0.809914
810	Unk_2_5308	0.9453		810	M316T898	0.810013
811	M481T1804	0.9453		811	M393T1178	0.810013
812	M583T1676	0.9453		812	Chlorophyle_b	0.810013
813	M659T1217	0.947738		813	Unk_6_0777	0.810022
814	Unk_3_5147	0.949276		814	M677T1217	0.810022
815	Unk_3_4380	0.953533		815	M497T899	0.811679
816	Unk_3_4264	0.953533		816	M359T858	0.813912
817	Unk_3_7103	0.953533		817	M378T899	0.815046
818	GLU	0.953533		818	M839T1013	0.81635
819	Unk_6_4736	0.953533		819	M583T1912	0.817846
820	Unk_5_3912	0.953533		820	M289T723	0.820488
821	Unk_4_5915	0.953533		821	M344T1167	0.821606
822	Unk_6_4804	0.953533		822	M333T924	0.821606
823	Unk_6_7375	0.953533		823	M435T532	0.822733
824	Unk_8_7136	0.953533		824	M262T982	0.822733
825	M376T1160	0.953533		825	M482T1804	0.822733
826	M589T793	0.953533		826	Unk_7_4944	0.823235
827	M278T930	0.953533		827	Unk_2_5308	0.824354
828	Unk_1_1370	0.953533		828	M257T1699	0.825338
829	M395T1650	0.953533		829	M363T1508	0.825849
830	M600T1677	0.953533		830	M255T1232	0.825849
831	M600T1718	0.953533		831	Unk_3_0219	0.830577
832	M409T1718	0.953533		832	M346T1167	0.830577
833	Unk_1_4168	0.953533		833	M394T1177	0.835457
834	Unk_1_6087	0.953533		834	Unk_8_1791	0.836624
835	Unk_2_5229	0.953533		835	Unk_6_6716	0.837553
836	M243T982	0.953533		836	M481T1804	0.837553
837	M267T787	0.953533		837	M627T899	0.838421
838	M608T1901	0.953533		838	M261T875	0.838421
839	M515T808	0.953533		839	Unk_8_4078	0.838421
840	M245T1008	0.953533		840	M353T1218	0.838421
841	M353T1338	0.953533		841	M232T787	0.84162
842	Proline	0.953533		842	Unk_6_2312	0.845538
843	M668T783	0.953533		843	Unk_4_6878	0.845538
844	Unk_6_0023	0.953533		844	M504T1804	0.845538
845	M467T925	0.953533		845	M291T1013	0.852064
846	Glycine_Betaine	0.953533		846	Unk_6_0244	0.852064
847	Unk_5_9409	0.95412		847	M451T842	0.852064
848	Unk_3_1926	0.95412		848	M302T1336	0.855041
849	Unk_2_6291	0.95412		849	M261T982	0.855041
850	Unk_1_3289	0.95412		850	Unk_8_0132	0.855995
851	M497T1366	0.95412		851	M779T982	0.856269
852	Unk_1_5135	0.95412		852	Unk_6_5786	0.857316
853	Unk_1_6585	0.95412		853	M659T1217	0.860224
854	Unk_1_6512	0.95412		854	M356T550	0.861
855	Unk_7_8573	0.95412		855	M382T991	0.861
856	M482T1804	0.95412		856	M319T677	0.864512
857	Unk_6_0244	0.95412		857	M799T1013	0.865889
858	M439T1575	0.956204		858	Unk_8_1589	0.866894
859	Unk_7_0679	0.956204		859	M303T1636	0.869246
860	M568T1912	0.958774		860	M608T1901	0.875446
861	M258T1658	0.960256		861	M534T787	0.87558
862	M275T1188	0.960256		862	Unk_8_2020	0.876765
863	Unk_3_3030	0.960256		863	M337T806	0.876765
864	Unk_6_7981	0.960995		864	M213T595	0.876765
865	M241T930	0.960995		865	M261T1009	0.876765
866	Unk_1_5402	0.960995		866	M467T1746	0.876765
867	Unk_7_4043	0.960995		867	M515T808	0.876765
868	Unk_6_0777	0.960995		868	M467T925	0.876765
869	Unk_3_4173	0.961676		869	M780T982	0.878301
870	Unk_3_4074	0.961676		870	M607T1662	0.886397
871	Unk_3_3973	0.961676		871	Unk_2_4927	0.887314
872	Asparagine	0.961676		872	M273T899	0.887754
873	Serine	0.961676		873	M680T938	0.887754
874	M521T1317	0.961676		874	M245T1008	0.887754
875	Unk_2_3367	0.961676		875	M401T1403	0.887754
876	Unk_1_9838	0.961676		876	M327T1768	0.887754
877	M348T922	0.961676		877	M679T938	0.890023
878	Unk_5_3751	0.961676		878	Unk_1_9545	0.890023
879	M517T831	0.961676		879	Unk_7_3644	0.891487
880	M584T1865	0.961676		880	M379T875	0.894008
881	Unk_1_4948	0.961676		881	Unk_1_6404	0.894263
882	M377T1160	0.961676		882	M605T1877	0.898388
883	M354T1338	0.961676		883	M353T1338	0.898565
884	Unk_2_1471	0.961676		884	M303T1658	0.901182
885	Unk_1_3500	0.961676		885	M302T1636	0.901182
886	Unk_2_7738	0.961676		886	M781T1013	0.901182
887	M487T1074	0.961676		887	Unk_1_8230	0.901182
888	M268T787	0.961676		888	M227T652	0.902112
889	M992T1136_3	0.961676		889	M305T1116	0.903019
890	Unk_6_0391	0.961676		890	M363T1136	0.903019
891	M565T1673	0.961676		891	M525T1755	0.904215
892	M378T930	0.961676		892	M409T1013	0.904215
893	Unk_2_3143	0.961676		893	M341T1013	0.904215
894	Unk_8_1791	0.961676		894	M510T1907	0.904215
895	Unk_8_4078	0.961676		895	Unk_2_8624	0.904215
896	M286T1320	0.961676		896	Unk_2_3244	0.904215
897	Unk_2_5174	0.961676		897	M380T875	0.904215
898	Unk_1_7930	0.961676		898	M463T1804	0.904215
899	Unk_1_6307	0.961676		899	M241T844	0.905995
900	M362T1056	0.961676		900	M465T886	0.907386
901	Unk_3_0631	0.961676		901	Unk_3_6998	0.907386
902	M219T1221	0.961676		902	M359T899	0.908017
903	Unk_5_9873	0.961676		903	M331T725	0.909487
904	Unk_2_4740	0.961676		904	M410T1013	0.909487
905	Unk_4_0870	0.961676		905	Sucrose	0.909487
906	M229T1096	0.961676		906	M531T872	0.909487
907	Unk_4_1349	0.961676		907	M394T930	0.909487
908	Glucose	0.961798		908	Unk_1_6228	0.909487
909	M303T1658	0.961798		909	M449T779	0.909487
910	Unk_3_7209	0.961798		910	M181T750	0.909487
911	Unk_3_1770	0.961798		911	M668T881	0.911829
912	Unk_7_5176	0.961798		912	M227T1007	0.911829
913	M914T881	0.961798		913	M360T1326	0.913056
914	M279T1617	0.961798		914	M509T1907	0.913056
915	M677T1217	0.961798		915	Unk_4_0776	0.913056
916	Unk_2_5123	0.961798		916	Glucose-6P	0.913056
917	M503T1804	0.961798		917	M342T1013	0.913056
918	M479T765	0.964144		918	M164T550	0.914414
919	Unk_1_8230	0.964144		919	M367T1217	0.914423
920	Unk_2_4832	0.964144		920	M271T1083	0.914423
921	M668T1904	0.966261		921	Unk_3_9227	0.916016
922	Unk_1_5965	0.966261		922	M359T1326	0.916016
923	Unk_4_0679	0.967707		923	Unk_6_2768	0.916016
924	Unk_6_4396	0.967707		924	M684T796	0.916016
925	M276T563	0.967707		925	Unk_2_9968	0.916016
926	Unk_6_6407	0.967707		926	M343T796_2	0.916016
927	M260T930	0.967707		927	Unk_2_9857	0.916016
928	M443T878	0.967707		928	M533T787	0.916016
929	Unk_0_8072	0.967707		929	M219T1360	0.916016
930	Unk_2_2938	0.967707		930	Unk_4_2976	0.916016
931	Unk_7_8938	0.967707		931	M266T1083	0.916016
932	Unk_3_4715	0.968779		932	M250T1083	0.916016
933	Unk_8_2020	0.968951		933	M721T997	0.916706
934	Qui_chloro1	0.968951		934	Unk_3_8562	0.919012
935	Unk_9_2969	0.968951		935	Unk_2_4991	0.919012
936	Unk_7_4372	0.968951		936	M343T796_1	0.92224
937	M569T1912	0.968951		937	Unk_1_8417	0.92224
938	Lysine	0.968951		938	M483T1804	0.92224
939	M335T1338	0.968951		939	M551T687	0.92224
940	Unk_4_2976	0.968951		940	M585T1912	0.922482
941	Unk_1_1209	0.9713		941	Chlorophylle_a	0.922482
942	Unk_2_3487	0.972125		942	Unk_6_0600	0.922938
943	Unk_2_5055	0.972125		943	M567T1913	0.924715
944	Unk_3_8562	0.972471		944	M800T1013	0.929057
945	Unk_6_5495	0.972471		945	Unk_7_5618	0.929057
946	Unk_8_4902	0.974109		946	M570T1912	0.929715
947	M233T752	0.974109		947	Unk_3_5702	0.929847
948	Unk_3_4665	0.975818		948	M370T702	0.929847
949	Unk_7_7400	0.975818		949	Unk_2_5123	0.933043
950	M678T1217	0.975818		950	M373T1013	0.933917
951	Unk_2_1125	0.976084		951	M203T1362	0.93574
952	M475T738	0.976084		952	M722T997	0.93574
953	Unk_3_4510	0.976264		953	M163T550	0.93574
954	M353T1218	0.976334		954	M238T546	0.93574
955	Unk_5_4419	0.979395		955	M364T1136	0.93574
956	Palmitoleic_acid	0.979493		956	M391T1013	0.93574
957	Unk_6_8637	0.979493		957	Unk_1_8854	0.93574
958	Unk_1_2527	0.979493		958	M286T1320	0.93574
959	Unk_2_3996	0.979493		959	Unk_2_4832	0.93574
960	M775T930	0.979493		960	M411T960	0.93574
961	Unk_8_1589	0.979493		961	M685T796	0.935888
962	Unk_1_6228	0.979493		962	M231T1083	0.935888
963	M411T960	0.979493		963	Unk_2_5174	0.937419
964	M263T1135	0.979493		964	Unk_1_7930	0.937419
965	Unk_3_4907	0.97998		965	M405T786	0.937419
966	M277T930	0.97998		966	M232T1083	0.937898
967	M379T996	0.981493		967	M398T991	0.938807
968	M238T644	0.983269		968	M749T1013	0.942485
969	Valine	0.983269		969	M389T618	0.94276
970	Unk_3_6097	0.983269		970	M435T1517	0.94276
971	UDP_like2	0.983269		971	M257T1658	0.947412
972	Unk_5_4020	0.983269		972	Unk_1_8788	0.948174
973	Unk_5_6481	0.983269		973	Unk_1_6307	0.949331
974	Unk_1_9085	0.983269		974	M481T677	0.949647
975	M518T831	0.983269		975	M435T899	0.949647
976	Unk_4_5142	0.983269		976	Unk_2_4740	0.949647
977	M353T1527	0.983269		977	M205T1083	0.949647
978	M503T725	0.983269		978	M513T874	0.949811
979	M425T878	0.983269		979	M608T1662	0.949811
980	M669T1904	0.983269		980	M250T787	0.949811
981	M621T1813	0.983269		981	Unk_7_4583	0.949811
982	Unk_8_8059	0.983269		982	M517T680	0.954147
983	Unk_3_8650	0.983269		983	M699T1217	0.954147
984	Unk_7_4451	0.983269		984	M397T866	0.954147
985	Unk_6_0100	0.983269		985	Unk_3_0076	0.964067
986	Unk_8_8305	0.983269		986	M343T997	0.966629
987	M227T1007	0.983269		987	M517T1857	0.966629
988	Unk_2_0405	0.983269		988	M482T677	0.966629
989	Unk_0_9251	0.983269		989	M315T1098	0.966629
990	M188T396	0.983269		990	M273T1750	0.967906
991	M331T1690	0.983269		991	M316T1182	0.967906
992	M515T1218	0.983269		992	Unk_1_8701	0.967906
993	M584T1674	0.983269		993	M390T618	0.969674
994	M370T653	0.983269		994	M359T1013	0.97036
995	Oleic_acid	0.983269		995	M497T1083	0.97036
996	M341T725	0.983269		996	M617T1658	0.971027
997	M496T1366	0.983282		997	M225T630	0.971027
998	M584T1913	0.984152		998	M315T1181	0.971049
999	M469T864	0.985386		999	M613T1636	0.973461
1000	Unk_2_4991	0.987699		1000	M258T1658	0.973461
1001	M602T1811	0.988079		1001	Unk_3_7103	0.973461
1002	Unk_1_5728	0.989973		1002	Unk_4_5983	0.973461
1003	Unk_2_1173	0.990667		1003	M729T786	0.973461
1004	Unk_6_5040	0.9937		1004	M593T1772	0.973461
1005	Unk_3_4860	0.993851		1005	M595T1772	0.973461
1006	M257T1658	0.993851		1006	M594T1772	0.973461
1007	M304T1658	0.993851		1007	M547T1755	0.973461
1008	Unk_5_6322	0.993851		1008	M361T874	0.973461
1009	M612T1791	0.993851		1009	M783T1012	0.973461
1010	Unk_3_9375	0.993851		1010	M357T550	0.973461
1011	Unk_1_2007	0.993851		1011	Unk_1_8563	0.973461
1012	Unk_5_3013	0.993851		1012	Unk_2_8793	0.973461
1013	Unk_1_9669	0.993851		1013	M362T1056	0.973461
1014	Unk_7_3794	0.993851		1014	Unk_2_0405	0.973461
1015	Unk_0_9090	0.993851		1015	M227T1135	0.973461
1016	M407T878	0.993851		1016	M520T1083	0.973461
1017	Unk_1_7428	0.993851		1017	Unk_3_9606	0.973461
1018	Unk_6_6198	0.993851		1018	M457T781	0.973461
1019	M504T1804	0.993851		1019	Unk_3_8874	0.974158
1020	Unk_8_0132	0.993851		1020	M247T994	0.974158
1021	Unk_2_4927	0.993851		1021	M623T1159	0.974158
1022	Unk_1_9545	0.993851		1022	Unk_3_0631	0.974158
1023	Tryptophan	0.993851		1023	Unk_0_9251	0.974158
1024	M206T396	0.993851		1024	M274T1750	0.97582
1025	Unk_3_9498	0.993851		1025	M641T732	0.975996
1026	M601T1812	0.993851		1026	M496T1857	0.978582
1027	M454T1362	0.993851		1027	M610T1877	0.991755
1028	M497T1217	0.993851		1028	M299T1458	0.992187
1029	Unk_1_4802	0.995635		1029	M344T997	0.992187
1030	M435T1517	0.995635		1030	M345T1014	0.992187
1031	Unk_1_3736	0.996429		1031	M609T1877	0.992187
1032	Unk_3_8458	0.996429		1032	M387T630	0.992187
1033	Unk_3_9040	0.997275		1033	Unk_8_8526	0.992187
1034	Unk_6_0600	0.997275		1034	Unk_6_3048	0.992187
1035	Unk_2_5685	0.997275		1035	M568T1912	0.992187
1036	Unk_3_3177	0.998749		1036	M569T1912	0.992187
1037	M405T786	0.998749		1037	M519T1083	0.992187
1038	M227T1135	0.998749		1038	M213T1083	0.992187
1039	Unk_1_3972	0.998912		1039	M370T653	0.992187
1040	M250T787	0.998912		1040	M287T1172	0.992187
1041	Unk_3_5272	0.999907		1041	Unk_3_7731	0.992187
1042	M603T1812	0.999907		1042	Unk_1_4624	0.992372
1043	Unk_1_8940	0.999907		1043	M495T1857	0.992372
1044	M601T1674	0.999907		1044	M219T1550	0.992997
1045	M602T1674	0.999907		1045	Unk_3_8952	0.993039
1046	Unk_2_9119	0.999907		1046	Unk_2_5055	0.993039
1047	Unk_7_8357	0.999907		1047	M355T550	0.997945
1048	M504T725	0.999907		1048	M177T702	0.998079

## Sheet: Table S1b
Supplementary Table S1b. VIP scores of PLS-DA model for Water treament
sPLS Selection							LASSO Selection							ANOVA selection
90 variables kept		50 variables kept		20 variables kept			90 variables kept		50 variables kept		20 variables kept			90 variables kept		50 variables kept		20 variables kept
Var_names	VIP score	Var_names	VIP score	Var_names	VIP score		names	scores	names	scores	names	scores		names	scores	names	scores	names	scores
Valine	2.18442	Valine	1.7818	Valine	1.23394		Valine	1.90081	Valine	1.59309	Valine	1.59309		Valine	1.65576	Valine	1.43309	Leucine	1.14665
Leucine	2.18174	Leucine	1.77841	Leucine	1.22944		Leucine	1.89179	Leucine	1.59086	Leucine	1.59086		Leucine	1.64474	Leucine	1.42738	Valine	1.14506
Isoleucine	2.17589	Isoleucine	1.77203	Isoleucine	1.22834		Isoleucine	1.8809	Isoleucine	1.58642	Isoleucine	1.58642		Proline	1.63031	Isoleucine	1.42304	Isoleucine	1.12539
Proline	2.17004	Proline	1.77179	Proline	1.20974		Proline	1.87958	Proline	1.57577	Proline	1.57577		Isoleucine	1.6212	Proline	1.40555	Lysine	1.12181
Lysine	2.15373	Lysine	1.74881	Lysine	1.20832		Lysine	1.84319	Lysine	1.55498	Lysine	1.55498		Phenylalanine	1.5849	Threonine	1.39262	Proline	1.12134
Phenylalanine	2.10058	Phenylalanine	1.71789	Phenylalanine	1.18794		Phenylalanine	1.82289	Phenylalanine	1.53171	Phenylalanine	1.53171		Glutamate	1.56356	Glutamate	1.38861	Phenylalanine	1.11682
Asparagine	2.09807	Asparagine	1.70715	Asparagine	1.18583		Asparagine	1.8106	Asparagine	1.51905	Asparagine	1.51905		Lysine	1.55407	Phenylalanine	1.38777	Glutamate	1.08359
Glutamate	2.08592	Glutamate	1.69256	Glutamate	1.18366		Glutamate	1.79755	Glutamate	1.50932	Glutamate	1.50932		Threonine	1.54983	Asparagine	1.38388	Threonine	1.08322
Serine	2.07533	Serine	1.68672	Serine	1.18109		Threonine	1.78823	Threonine	1.5039	Threonine	1.5039		Asparagine	1.54879	Lysine	1.36223	Asparagine	1.08147
Threonine	2.06812	Threonine	1.66843	Threonine	1.16539		Alanine	1.74896	Serine	1.47328	Serine	1.47328		Alanine	1.50636	Serine	1.35028	Serine	1.054
Alanine	2.02142	Alanine	1.6484	Alanine	1.13871		Serine	1.73853	Alanine	1.4621	Alanine	1.4621		Glycine	1.48973	Alanine	1.35014	Alanine	1.04502
Inositol	1.96594	Inositol	1.61912	Inositol	1.11111		Inositol	1.71006	Inositol	1.44699	Inositol	1.44699		Serine	1.48764	Glycine	1.31241	Inositol	1.04074
Glycine	1.93919	Glycine	1.58724	Glycine	1.10961		Glycine	1.70412	Glycine	1.4252	Glycine	1.4252		Inositol	1.47377	Inositol	1.25799	Glycine	1.01398
M238T644	1.83908	M238T644	1.49711	M238T644	1.03762		Qui_chloro1	1.40523	Qui_chloro1	1.19016	Qui_chloro1	1.19016		M238T644	1.40082	M238T644	1.20277
Qui_chloro1	1.65421	Qui_chloro1	1.35626				Unk_4_2778	1.34095	Glycine_Betaine	1.14061	Glycine_Betaine	1.14061		Qui_chloro1	1.16096	Qui_chloro1	1.05319
Glycine_Betaine	1.56844	Glycine_Betaine	1.29043				Glycine_Betaine	1.32434	Unk_4_2778	1.13599	Unk_4_2778	1.13599		Unk_4_2778	1.11608
Unk_4_2778	1.52116	Unk_4_2778	1.25747				M521T1317	1.26484	M521T1317	1.05162	M521T1317	1.05162		M521T1317	1.10246
Qui_chloro2	1.39711						Palmitoleic_acid	1.19008						Tryptophan	1.09998
UDP_like3	1.36391						Qui_chloro2	1.17362						Unk_3_3693	1.06407
Unk_8_5261	1.23011						Gamma_Aminobutyric_acid	1.1526						Glycine_Betaine	1.06272
M355T653	1.05423						UDP_like3	1.13455						Unk_4_2413	1.04638
Unk_2_3638	1.01678						M263T1611	1.12309						Gamma_Aminobutyric_acid	1.03005
							Unk_4_2238	1.08827						Palmitoleic_acid	1.0276
							M393T1640	1.06896						Unk_3_6504	1.02216
							Proteins	1.06601
							Unk_4_5076	1.05351
							M406T600	1.04528
							Chloro_hydro	1.04211
							Unk_8_4902	1.0396
							M233T752	1.02099

## Sheet: Table S1C
Supplementary Table S1c. VIP scores of PLS-DA model for Line status
a,bputatively annoted flavonoids (see online resource 6)
sPLS Selection					LASSO Selection					ANOVA Selection
35 variables kept		20 variables kept			35 variables kept		20 variables kept			35 variables kept		20 variables kept
Var_names	VIP score	Var_names	VIP score		Var_names	VIP score	Var_names	VIP score		Var_names	VIP score	Var_names	VIP score
M233T1356	1.275	M233T1356	1.26747		M233T1356	1.37581	M233T1356	1.30254		M711T1167	1.24052	M233T1356	1.15516
M711T1167	1.27076	M711T1167	1.25145		M711T1167	1.34136	M711T1167	1.28268		M567T1141	1.1941	M711T1167	1.14234
M203T1362	1.2393	M346T1167a	1.15225		M567T1141	1.26752	M567T1141	1.20747		M233T1356	1.16218	M567T1141	1.05681
M489T959	1.20082	M567T1141	1.08144		M203T1362	1.23408	M203T1362	1.1807		M203T1362	1.14533	M247T994	1.05086
M567T1141	1.19254	M247T994	1.04847		M346T1167a	1.22313	M489T959	1.16873		M303T1508	1.14038	M346T1167a	1.0468
M346T1167a	1.16347	M203T1362	1.04151		M489T959	1.20758	M289T723	1.11724		M489T959	1.13087	M489T959	1.0309
M521T637b	1.16173	M589T839	1.02414		M521T637b	1.19696	M589T839	1.10212		M346T1167a	1.12945	M521T637b	1.0155
M345T571	1.15277	M521T637b	1.02363		M303T1508	1.17579	M345T571	1.0768		M299T1458	1.08245	M203T1362	1.00947
M289T723	1.13233	M489T959	1.01577		M589T839	1.13278	M248T994	1.04196		M285T1067	1.07536	M377T643	1.00518
M593T980	1.11795				M289T723	1.13005	M377T643	1.0132		Unk_6_8936	1.06356
M303T1508	1.10334				M345T571	1.12459				M521T637	1.06145
M299T1458	1.05237				M273T1750	1.12456				M377T643	1.05878
M247T994	1.01527				Unk_6_8936	1.12101				M589T839	1.05384
M301T831	1.0145				M248T994	1.06974				M593T980	1.05312
M273T1750	1.0103				M377T643	1.05208				M289T723	1.04069
M301T1007	1.00496				M285T1067	1.03456				M247T994	1.02045
					M315T1098	1.00829				M861T639	1.01379
