# Supplementary material for: Metabolomic characterization of sunflower leaf allows discriminating genotype groups or stress levels with a minimal set of metabolic markers
Source: Metabolomics. 2019 Mar 30;15(4):56. doi: 10.1007/s11306-019-1515-4 (PMC6441456; doi:10.1007/s11306-019-1515-4)
Supplement: Supplementary file 7 — Supplementary material 7 (XLSX 325 kb) [file 11306_2019_1515_MOESM7_ESM.xlsx]

## Sheet: Online ressource 7
Article : Metabolomic characterization of sunflower leaf allows discriminating genotype groups or stress levels with a minimal set of metabolic markers
Authors : Olivier Fernandez, Maria Urrutia, Thierry Berton, Stéphane Bernillon, Catherine Deborde, Daniel Jacob, Mickaël Maucourt, Pierre Maury, Harold Duruflé, Yves Gibon, Nicolas B. Langlade, Annick Moing
Journal : Metabolomics
Online Resource 7. Intensity of 588 metabolic variables measured on leaf sunflower samples after curation process.
Variables are grouped according to the analytical method used to measure them and then alphabetically ordered
All data were adjusted to the extrated samples dry weight
NAs (see online resource 2) were inferred using NIPALS algorythm implemented in BioStatflow.
*Amino acids values were log transformed to solve heterodiasticity
Samples_code	Line status	Water treatment	Alanine	Asparagine	Gamma_Aminobutyric_acid	Glutamate	Glycine	Isoleucine	Leucine	Lysine	Phenyalanine	Proline	Serine	Threonine	Valine	Chlorophyll_a	Chlorophyll_b	Fructose	Glucose	Glucose-6P	Malate	Proteins	Starch	Sucrose	Caffeoylquinic_acid_3_0	Heliannuol	M127T841	M163T550	M163T653	M163T806	M169T487	M177T702	M181T590	M181T750	M191T993	M195T879	M203T1362	M205T1425	M205T1494	M205T841	M206T576	M211T1009	M213T1269	M213T595	M219T1221	M219T1360	M219T1550	M219T624	M227T1007
Analytical technique			UPLC-fluo	UPLC-fluo	UPLC-fluo	UPLC-fluo	UPLC-fluo	UPLC-fluo	UPLC-fluo	UPLC-fluo	UPLC-fluo	UPLC-fluo	UPLC-fluo	UPLC-fluo	UPLC-fluo	Spectrophotometry	Spectrophotometry	Spectrophotometry	Spectrophotometry	Spectrophotometry	Spectrophotometry	Spectrophotometry	Spectrophotometry	Spectrophotometry	LC-QTOF-MS	LC-QTOF-MS	LC-QTOF-MS	LC-QTOF-MS	LC-QTOF-MS	LC-QTOF-MS	LC-QTOF-MS	LC-QTOF-MS	LC-QTOF-MS	LC-QTOF-MS	LC-QTOF-MS	LC-QTOF-MS	LC-QTOF-MS	LC-QTOF-MS	LC-QTOF-MS	LC-QTOF-MS	LC-QTOF-MS	LC-QTOF-MS	LC-QTOF-MS	LC-QTOF-MS	LC-QTOF-MS	LC-QTOF-MS	LC-QTOF-MS	LC-QTOF-MS	LC-QTOF-MS
			AU*	AU*	AU*	AU*	AU*	AU*	AU*	AU*	AU*	AU*	AU*	AU*	AU*	mg.g-1DW	mg.g-1DW	mg.g-1DW	mg.g-1DW	mg.g-1DW	mg.g-1DW	mg.g-1DW	mg.g-1DW	mg.g-1DW	AU	AU	AU	AU	AU	AU	AU	AU	AU	AU	AU	AU	AU	AU	AU	AU	AU	AU	AU	AU	AU	AU	AU	AU	AU
SF009_rep3_DS	B	DS	4.31145	4.70964	3.66722	4.91385	3.68899	4.5292	3.94696	3.55002	3.67873	4.44284	4.65058	4.14259	4.4113	6.44646	1.021	5.12986	51.6624	0.34401	13.157	150.193	73.5628	25.2306	23431.2	294.342	733.802	9271.37	7412.26	6634.63	529.5	2469.23	574.242	2358.02	876.81	1826.63	885.094	226.78	1117.32	5745.39	374.559	449.676	1059.79	744.429	496.944	848.933	55.3956	1011.54	1009.16
SF009_rep1_WW	B	WW	4.26763	4.24897	3.40186	4.57786	3.39599	3.38637	2.61388	2.00148	2.73342	2.85497	3.98285	3.83805	3.11138	7.18655	0.955757	1.28771	19.901	0.513608	16.4635	241.634	119.665	25.8007	26409.7	519.71	413.824	6231.58	7656.61	6615.68	230.004	2319.56	239.742	2744.11	1680.56	1119.76	373.928	280.236	864.942	3217.99	391.797	824.048	1319.28	524.509	553.046	1459.4	59.2717	708.598	1429.1
SF009_rep2_WW	B	WW	3.64233	3.70557	2.98921	4.06845	3.01941	2.70092	2.5088	2.01723	2.36762	2.52673	3.58124	3.06936	2.93267	8.33107	1.23532	6.52599	46.3135	0.425982	19.0325	202.827	190.7	28.2982	28777.7	2428.45	402.136	8723.95	8532.83	5755.19	760.099	1535.37	821.737	647.704	4733.45	471.754	572.528	290.839	542.217	2303.93	649.627	674.877	1478.92	584.927	2539.73	260.823	114.123	753.206	829.936
SF009_rep3_WW	B	WW	4.23098	4.14493	2.9012	4.38838	3.34789	2.97903	2.64592	2.2624	2.62395	2.64133	4.10776	3.55088	3.14138	8.3763	1.08625	3.39446	25.6186	0.518396	14.5831	245.115	154.371	21.2952	25622.2	42.3008	792.635	9365.85	7735.3	7290.05	345.282	3031.32	591.57	3902.21	38341.1	431.472	450.837	358.566	1133.08	6522.67	720.525	927.881	1883.11	319.495	3879.68	634.964	121.797	998.258	339.099
SF092_rep1_DS	B	DS	4.2819	4.85452	4.01555	4.94469	3.81176	4.27957	4.07404	3.53761	3.79409	4.66057	4.71486	4.03365	4.225	7.81566	1.03141	4.14646	17.8727	0.313658	13.8843	151.87	35.22	26.6228	22225.3	1597.81	359.862	10241	7768.06	5526.95	764.504	2592.39	944.231	879.104	2284.84	914.192	734.315	261.681	587.409	3173.96	1103.45	774.139	1061.17	1475.27	1112.58	745.372	90.2605	575.366	1394.23
SF092_rep2_DS	B	DS	4.39548	4.86574	3.23268	4.79416	3.82923	4.37249	3.86941	3.24689	3.48831	4.72884	4.73353	4.11102	4.15118	8.73173	1.43032	3.33836	35.8027	0.358672	11.0164	198.761	25.7765	23.0731	18003.8	375.361	257.397	7678.18	6082.27	4559.86	658.338	2668.67	548.776	475.438	366.327	855.432	570.32	177.293	738.447	1437.44	645.812	321.632	1637.83	1456.16	231.266	603.407	55.2147	384.019	1875.34
SF092_rep3_DS	B	DS	4.3457	4.71413	3.30629	4.83202	3.57281	4.5247	3.96405	3.47612	3.62486	4.5326	4.63958	3.99245	4.27608	7.67178	1.03888	4.48411	40.357	0.277018	11.5114	170.013	16.6702	21.2993	21547.7	237.662	192.113	8404.38	7553.87	5303.58	578.894	2767.88	616.245	365.926	317.537	600.508	619.99	354.864	973.089	712.631	536.841	298.972	1406.62	1810.1	250.184	716.81	57.0109	316.093	1677.02
SF092_rep1_WW	B	WW	3.87488	3.69764	3.66067	4.06532	3.0704	2.99937	2.62483	2.01542	2.52546	2.60714	3.6009	3.21312	3.05634	5.889	0.801121	4.21666	28.7289	0.311968	17.9983	180.825	126.634	33.9831	29685.8	2104.15	252.477	9347.27	10417.1	4894.56	635.44	2155.36	978.409	382.874	2817.92	450.726	965.027	350.466	1142.63	1407.47	748.081	906.238	1240.98	2209.27	1152.74	1688.29	62.0366	390.208	979.732
SF092_rep2_WW	B	WW	3.96809	4.12388	3.04052	4.24809	2.97315	3.41323	2.46231	2.03241	2.16939	2.32508	3.66683	3.30425	3.01528	8.53399	1.45682	3.73008	44.761	0.467581	14.9881	219.624	23.772	20.35	25459.7	1232.39	242.216	8553.87	8590.28	5116.87	633.419	2526.11	694.401	506.399	1612.03	715.032	521.022	363.076	996.321	1170.21	666.515	701.152	1840.19	1633.95	565.082	874.836	87.59	443.904	1358.06
SF092_rep3_WW	B	WW	3.92203	3.995	2.96256	4.17915	2.81215	3.21052	2.28263	1.85538	2.17443	2.57948	3.60276	3.24432	2.88744	8.7548	1.01116	2.89437	35.6972	0.324777	18.0912	208.826	71.0635	28.0461	28760.3	1216.98	232.989	9139.44	10112.7	5428.3	627.445	2539.1	641.453	584.834	1620.06	698.451	834.702	553.779	1409.49	1060.93	593.967	606.239	1412.75	1735.37	829.79	1281.98	107.998	379.695	1820.87
SF109_rep1_DS	B	DS	4.32357	4.97025	3.7472	5.0322	3.90374	4.55363	4.05618	3.66188	3.91678	3.94169	4.64693	4.09202	4.48309	5.9109	0.820915	0.809696	19.7926	0.394717	16.2675	180.584	74.9769	19.2301	17175.8	204.545	963.246	6797.29	5395.79	5871.75	411.948	697.48	701.478	2494.09	59.8502	1233.09	267.227	857.427	476.059	7477.8	646.961	362.123	1620.12	486.928	155.546	7808.8	84.7665	471.798	825.4
SF109_rep2_DS	B	DS	4.66152	4.73905	4.63552	4.84257	3.98051	4.35376	4.01444	3.29792	3.71672	4.24078	4.48528	4.05478	4.30555	7.1816	0.911222	3.81991	44.5656	0.262206	21.7918	154.296	96.3759	49.9978	25288.1	1720.31	972.209	7705.69	8794.73	4642.89	538.849	1264.14	793.969	1172.29	69.056	776.646	278.748	772.254	303.981	6425.4	737.496	939.976	2003.02	637.417	413.607	7515.59	102.173	289.056	1331.93
SF109_rep3_DS	B	DS	4.46573	4.67504	3.55147	4.86286	3.91327	4.11779	3.48244	2.89042	3.08139	4.46981	4.25578	4.0036	3.97475	6.80477	0.953997	3.23532	48.8892	0.339907	19.2593	167.643	89.1836	33.6721	19495.9	2830.97	601.362	7579.38	5962.47	4467.13	469.646	1629.14	851.529	654.42	112.024	785.914	283.187	1117.52	633.15	5407.56	566.814	600.452	1136.82	884.757	1296.08	3233.99	73.979	388.387	1567.31
SF109_rep1_WW	B	WW	3.8496	4.11696	2.95697	4.29555	2.93222	2.8842	2.38204	2.033	2.10984	2.22238	3.55028	3.22671	2.99792	7.08128	1.08044	0.402792	42.2931	0.236158	24.9516	196.735	34.0961	22.4805	30782.6	4336.15	515.257	6347.24	10045.3	5349.66	360.107	1200.67	847.473	1226.07	85.8192	679.281	316.334	994.593	430.97	4467.58	449.498	300.915	2185.94	513.42	846.098	10100.4	130.428	351.785	1100.89
SF109_rep2_WW	B	WW	3.86862	3.82294	3.70246	4.094	3.19152	2.85858	2.5612	2.09585	2.40255	2.65846	3.57763	3.18412	3.07764	6.20777	0.779238	2.64382	45.1854	0.0945777	23.1782	166.601	164.614	33.8838	33908.5	6350.69	708.044	7759.05	11547.3	5357.28	411.626	1962.25	869.621	947.295	101.469	649.065	505.355	1358.18	1025.47	4865.22	601.043	695.229	2493	656.04	1468.84	8856.31	186.818	185.75	1160.39
SF109_rep3_WW	B	WW	3.85447	3.99089	3.53695	4.26494	3.16367	2.98027	2.55433	2.05781	2.47457	2.65238	3.68748	3.39706	3.06153	7.66447	0.99366	4.28476	55.7019	0.433514	20.0863	192.437	140.268	31.4444	26426.8	11957.6	755.238	7231.03	7790.9	5241.19	513.345	2008.37	1175.16	772.796	146.9	650.881	565.928	1339.64	552.29	4833.53	459.177	448.113	1218.42	900.319	1883.53	5017.75	109.206	372.513	1718.08
SF193_rep1_DS	B	DS	4.45161	4.64871	3.47293	4.87038	3.9395	4.2778	3.92245	3.65718	3.68559	4.53265	5.04746	4.17532	4.3058	7.81257	1.19818	4.50511	42.6567	0.389249	18.1378	143.836	28.1416	45.6693	19937.1	1500.85	682.698	7744.47	6280.28	5770.75	458.126	1405.07	891.376	1725.34	110.421	1225.58	387.152	284.874	613.073	4720.56	824.865	731.559	1395.22	187.383	334.289	1303.05	62.5328	816.527	757.963
SF193_rep2_DS	B	DS	4.30402	4.65628	3.46761	4.74893	3.62195	3.88601	3.2915	2.93562	3.03007	3.16415	4.81299	3.85847	3.61664	8.05507	1.21473	8.51288	52.6401	0.612818	18.1772	181.055	197.323	18.0496	22252.7	1850.1	656.22	7863.36	7164.19	6201.75	356.888	1744.81	637.763	1622.96	106.722	1425.14	436.38	302.271	548.115	4515.6	486.282	657.926	1914	191.211	408.965	925.863	71.9888	708.001	1091.35
SF193_rep3_DS	B	DS	4.45334	4.79345	3.47276	4.86606	3.47409	4.14574	3.652	3.27319	3.14769	4.03184	4.82258	3.9532	3.97012	8.47516	1.16472	6.36817	55.1005	0.488541	13.3084	191.888	166.261	28.7468	23707.7	890.184	538.047	11050.8	8119.11	6606.27	644.996	1843.19	1037.08	2264.82	111.585	1414.03	403.885	306.182	681.095	5287.17	892.686	1032.69	1153.58	203.543	362.32	815.299	82.2918	1016	782.407
SF193_rep1_WW	B	WW	4.00838	3.85594	2.82728	4.11649	3.21216	3.20749	2.34148	1.69752	2.22059	2.54045	4.36782	3.40765	2.87537	7.94741	1.26659	8.42359	51.3438	0.570421	14.506	166.398	219.371	28.4273	21652.4	2347.9	556.295	7332.15	6526.87	5953.48	395.98	1596.86	594.257	1630.51	187.88	1404.67	423.626	257.791	546.471	4426.38	600.731	822.671	1116.49	228.322	418.827	704.852	58.0175	780.707	861.175
SF193_rep2_WW	B	WW	3.69723	3.70557	2.56895	3.90809	2.67066	2.99747	2.09486	2.42287	2.6054	1.78287	3.90349	2.99765	2.64283	5.70127	1.07851	3.60654	46.9422	0.580266	17.6354	234.795	286.068	22.9499	27003.4	1983.06	630.291	8141.22	7929.82	6624.32	372.446	1557.89	516.064	1497.52	192.494	1055.02	575.758	335.675	712.458	4222.81	378.218	725	1575.8	226.192	414.294	622.259	71.4279	834.613	1195.49
SF193_rep3_WW	B	WW	3.77683	3.70032	2.87155	3.90534	2.88437	3.01256	2.89403	2.67639	2.52871	2.66042	3.96081	3.27991	3.04339	6.22905	0.80147	6.30124	43.8753	0.536665	12.5034	197.685	263.056	30.5957	25582.2	3908.73	623.797	8586.79	7867.65	6387.37	481.117	1863.52	663.181	1523.68	308.586	974.635	439.009	405.711	777.32	4039.07	546.701	528.224	1273.4	254.032	765.316	972.136	77.3822	569.711	734.302
SF279_rep1_DS	R	DS	4.48685	4.83294	4.49716	4.97688	4.2491	4.28645	3.95731	3.48272	3.62091	4.36546	4.83252	4.15897	4.25797	7.64987	1.16122	11.8787	49.8906	0.374398	17.5012	164.785	27.0682	31.5218	22061.3	4637.81	355.179	7528.67	6854.91	4309.09	763.15	861.094	1348.14	2095.14	416.482	1278.35	1562.92	560.179	1348.92	3148.67	296.178	664.055	958.767	440.915	1568.52	1095.49	110.467	335.774	881.183
SF279_rep2_DS	R	DS	4.55188	4.86841	4.11401	4.86441	3.44378	4.0577	3.40672	3.11034	3.17398	4.30351	4.63593	3.94855	3.89394	8.07412	1.07643	2.79618	42.3937	0.39574	15.1015	179.845	14.3298	22.536	30275.6	2242.3	558.102	9334.22	10352.4	6190.19	596.066	1384.76	1094.11	1902.23	343.779	1558.11	1422.51	964.606	1956.07	3837.58	284.165	760.39	1770.72	646.53	1221.47	756.493	94.1397	388.714	1876.62
SF279_rep3_DS	R	DS	4.41442	4.48163	3.84415	4.77864	3.7467	4.46797	4.36878	3.42953	3.88346	4.91442	4.59551	3.9372	4.57574	7.45222	0.913175	6.54338	36.714	0.320269	16.2592	137.086	7.41201	15.3575	28405.2	2475.12	525.117	8748.2	9572.88	5705.3	617.921	1037.5	1508.54	1775.18	294.898	1238.59	1542.41	781.001	1677.27	3333.97	279.386	663.618	1190.34	521.594	1072.74	511.134	91.2893	538	822.805
SF279_rep1_WW	R	WW	3.80091	3.832	3.52048	4.19862	3.26107	2.9745	2.39818	1.84555	2.51948	2.48331	3.85699	3.20982	3.00497	8.38916	0.94597	4.10201	41.0201	0.354067	19.0184	104.857	3.73828	20.6834	29218.4	9761.22	390.032	8304.9	9991.07	5536.95	613.753	1157.88	1132.75	1584.19	934.636	834.617	967.937	757.342	1809.58	2539.83	341.257	611.822	1269.51	574.143	2933.07	819.405	129.358	342.398	958.27
SF279_rep2_WW	R	WW	4.05604	4.1455	3.31057	4.31631	3.02103	3.34664	2.41467	2.08615	2.33275	2.59912	3.90792	3.37738	3.03819	8.21354	0.910083	1.15088	21.9215	0.443585	17.6169	222.209	12.1364	19.4716	29372.2	4192.2	406.227	7745.45	9917.56	6054.59	457.1	1404.41	562.623	1529.04	464.547	1125.62	977.693	1071.56	2033.36	2740.2	210.915	527.535	1763.08	583.837	2015.96	2422.71	141.308	361.435	1799.92
SF279_rep3_WW	R	WW	3.82738	3.67582	3.5684	4.1306	2.95955	2.80221	2.25981	2.50889	2.20691	2.36833	3.60149	3.2471	2.92455	8.94086	1.12524	4.04879	35.8323	0.265203	16.5332	198.878	68.6169	27.2994	28796.3	7759.67	458.424	9083.48	9814.94	5961.68	762.367	1065.93	1314.12	1794.4	1025.24	1462.64	2097.83	684.238	1509.47	2770.79	427.755	948.071	1502.49	633.354	3185.59	962.457	130.869	266.362	1391.78
SF317_rep1_DS	R	DS	4.24255	4.33339	3.434	4.44605	3.421	4.16312	3.61469	3.37734	3.33306	4.16132	4.1396	3.748	3.94463	5.73011	0.864705	4.38747	46.1363	0.396898	13.3282	167.055	18.2913	30.8522	25902.8	276.264	402.041	10153.5	8671.62	6564.08	455.06	970.16	811.061	1230.07	136.778	1008.8	838.321	702.168	608.492	3533.63	564.252	430.512	903.688	679.499	231.171	88.853	48.3742	297.407	1322.55
SF317_rep2_DS	R	DS	4.30096	4.72488	3.51211	4.73333	3.78003	4.11984	3.5952	3.54846	3.36895	4.0551	4.49599	3.93288	3.94674	7.15116	0.982766	7.4693	62.4983	0.541928	14.2919	147.377	19.9362	23.8939	23519.9	1341.89	484.575	10095.7	8041.47	6070.29	359	907.869	273.437	1409.75	133.31	1488.32	449.69	590.065	722.501	4017.78	637.536	450.645	1611.86	649.625	500.156	89.5995	74.4077	602.872	1003.75
SF317_rep3_DS	R	DS	4.31459	4.45006	4.0793	4.71093	3.84583	3.90792	3.63697	3.49358	3.43965	3.94253	4.38445	4.00134	3.93399	7.60744	1.17053	8.90885	60.7422	0.355333	18.9834	156.605	41.0693	24.8514	27403.6	2636.08	464.126	9991.98	10080.2	5717.57	603.215	1329.67	799.718	883.508	224.029	647.645	1395.73	660.88	920.629	2877.65	707.953	631.214	1056.3	546.944	966.638	95.0069	119	511.851	847.451
SF317_rep1_WW	R	WW	3.95106	4.162	3.0432	4.07112	3.15025	3.10924	2.40177	2.07317	2.40167	2.72171	3.73456	3.4305	2.82149	6.53609	1.01807	0.881185	33.0444	0.633225	13.2778	200.458	27.2207	24.0671	24746.2	1639.21	342.751	8495.71	7328.39	6575.83	265.161	1083.29	350.918	1308.43	197.857	957.584	789.033	999.592	834.576	2647.83	368.938	346.366	994.466	503.053	406.252	108.02	84.458	782.294	716.155
SF317_rep2_WW	R	WW	3.87661	4.06168	3.17282	4.25393	3.31247	2.75773	2.39179	1.96635	2.58717	2.43493	3.74362	3.3933	2.94147	8.98515	1.635	6.7904	28.0239	0.619635	18.7674	188.223	101.876	39.524	25242.1	6348.09	493.025	10975	8683.27	6244.55	526.651	800.302	434.359	1073.18	524.962	961.743	491.927	434.34	421.88	3398.01	833.584	566.67	1184.86	515.168	1648.37	86.74	149.39	391.356	814.262
SF317_rep3_WW	R	WW	3.85384	3.83089	3.59699	4.01584	3.14329	2.69194	2.41205	2.05398	2.43253	2.37064	3.5853	3.12352	2.78523	5.88229	0.901386	4.37186	45.2616	0.416307	19.978	165.184	81.8767	31.8576	30532.9	7197.09	481.922	10502.1	10358.6	6196.49	642.089	1362.53	403.496	853.45	443.601	1008.08	846.231	804.584	728.013	2968.98	783.623	509.376	1956.38	572.43	2149.48	102.735	147.026	206.351	572.329
SF326_rep1_DS	R	DS	4.53015	4.80995	4.2659	5.01751	4.03821	4.12716	3.86994	3.18097	3.51341	4.28921	4.70235	4.12116	4.0886	7.3814	1.04692	7.5311	46.6211	0.36284	17.4122	193.158	78.6988	34.8354	22279.1	4572.5	353.385	7973.25	7305.14	5635.08	764.785	3276.43	690.619	383.562	58.6575	667.808	725.731	214.336	598.834	2637.01	941.03	526.252	1446.05	626.955	268.469	572.48	75.2182	237.791	1302.5
SF326_rep3_DS	R	DS	4.48934	4.86185	3.61703	5.01514	3.82084	4.38828	3.95236	3.5697	3.71796	4.11308	4.67454	4.11828	4.24539	7.40387	0.895937	2.66179	41.2148	0.405945	14.9507	188.436	25.2153	15.4167	31667.4	493.286	490.387	10238.7	12652.4	6781.89	729.123	2923.44	687.787	1272.61	76.5314	653.288	800.089	712.186	1447.53	3065.4	727.074	432.924	1505.82	1001.65	153.6	1576.73	87.6438	431.614	2825.38
SF326_rep1_WW	R	WW	3.98245	4.05936	3.58021	4.23255	3.41765	3.25006	2.44207	1.93942	2.64356	2.63086	3.89123	3.52946	3.04441	6.39839	0.842096	5.22971	20.4355	0.312691	13.6855	190.489	305.575	53.5635	28849.7	3442.06	501.451	8632.36	9595.95	5942.78	795.849	3286.79	596.049	650.779	70.3086	553.544	911.618	383.665	870.305	3290.56	727.271	831.343	1389.9	848.748	223.554	1488.8	64.644	419.507	1075.78
SF326_rep2_WW	R	WW	3.87246	3.92745	3.57574	4.25665	3.21769	3.2064	2.42721	1.86944	2.57629	2.52052	3.87975	3.36388	3.03288	7.10024	0.848916	4.22267	31.0018	0.287096	15.7503	208.858	228.162	46.9191	31688	8216.25	315.947	9762.39	12025.3	5811.81	589.125	3426.91	708.675	399.371	80.4677	461.71	1520.46	554.065	1423.22	1709.8	841.312	606.055	1674.86	1091.81	299.007	623.924	144.708	296.218	2848.77
SF342_rep1_DS	R	DS	4.47823	4.55378	4.26864	4.82505	3.82988	4.35977	3.87332	3.29844	3.47802	4.56447	4.94572	4.01934	4.16822	7.13036	1.13006	6.22134	49.2136	0.691838	16.79	162.154	94.3223	47.2817	18837.7	32.0338	345.117	5934.83	5972.44	5365.55	651.218	2214.32	616.379	536.109	29.5195	654.615	456.343	266.701	406.356	2107.73	701.229	872.051	1152.61	78.6554	212.867	302.767	9941.88	559.889	234.522
SF342_rep2_DS	R	DS	4.37369	4.60367	3.54863	4.69034	3.87171	4.66934	3.71643	2.81784	3.30782	4.36146	4.75404	3.94727	4.15418	4.76613	0.783693	5.53639	48.6935	0.519688	13.4013	125.856	64.2245	46.385	26207.7	62.5478	363.953	7181.39	8489.2	6515.52	447.046	3366.99	791.673	455.113	52.0568	246.148	997.199	316.558	1009.83	2100.32	370.708	450.825	1897.24	130.53	222.867	2597.82	7620.44	622.778	641.902
SF342_rep3_DS	R	DS	4.31842	4.69484	3.47228	4.81423	3.66608	4.43368	3.73148	3.22721	3.33927	4.14881	4.83948	3.95758	4.05642	7.63399	1.31359	3.9919	59.4144	0.72328	16.1645	167.708	110.837	35.5414	26936.2	30.8085	395.33	7588.95	8904.08	7682.16	547.106	1918.1	664.243	754.599	54.0936	292.587	973.792	483.532	627.599	2404.23	556.637	325.966	1864.83	95.2166	158.856	499.546	6301.95	544.176	890.159
SF342_rep1_WW	R	WW	4.00208	4.0022	3.8433	4.26993	3.30178	3.17682	2.50749	1.89969	2.69574	1.89137	3.96711	3.73703	3.11648	6.33923	0.801975	5.4133	27.0665	0.644541	16.1123	178.078	114.377	39.236	20344.7	32.1829	317.555	6256.64	6601.19	5916.37	597.393	1787.33	732.154	327.481	43.8652	525.099	334.176	180.586	361.548	1620.39	691.394	703.189	1269.93	80.7601	307.168	823.023	18582.8	594.262	297.858
[truncated: 541 more columns]
